# Supplementary material for: Beyond Self-Report: Tools to Compare Estimated and Real-World Smartphone Use
Source: PLoS One. 2015 Oct 28;10(10):e0139004. doi: 10.1371/journal.pone.0139004 (PMC4625000; doi:10.1371/journal.pone.0139004)
Supplement: S1 Appendix — Source code, example screenprobe.csv data file, and README.txt for processing, visualising and analysing smartphone use data. csv2data.m converts ScreenProbe.csv to usable data, while barcode.m allows visualisations to be generated. descriptives.m generates descriptive statistics that can be used for quantitative analysis. Source code requires Matlab version 2014b or later, but does not require any specific toolboxes. (ZIP) [file pone.0139004.s001.zip › S1 source code/barcode.m]

function barcode
% line 3 until line 82 are GUI questions about how to format figures
try
    data = csvread('SCREENSTATE_DATA.csv');
    data(:, 6) = mod(data(:,5),1);
    
    fileID = fopen('SCREENSTATE_DEVICES.txt');
    ud = textscan(fileID, '%s');
    
    for n = 1 : length(ud{1,1})
        ud1 = ud{1,1}{n,1};
        unique_devices{n} = ud1;
    end
    
catch
    errordlg({'Could not find data'...
        ''...
        'Please run CSV2DATA, and ensure that you have:'...
        '     SCREENSTATE_DATA.csv & '...
        '     SCREENSTATE_DEVICES.txt'...
        'in your current directory.'})
end

clear fileID ud ud1 n

ok = 0;
while ok == 0
    [pnum,ok] = listdlg('PromptString','which participants do you want?',...
        'SelectionMode','multiple',...
        'ListSize',[250 250],...
        'ListString',unique_devices);
end

ok = 0;
while ok == 0
    [type,ok] = listdlg('PromptString','how many days do you want?',...
        'SelectionMode','single',...
        'ListSize',[250 50],...
        'ListString',{'all days', '1 day heatmap', '7 day heatmap', 'weekend vs. weekday heatmap'});
end
if type == 1
    alldays = questdlg('Do you want all days for each figure?',...
        'all days?', ...
        'yes', 'no', 'yes');
    
    if strcmp('no', alldays) == 1
        axisy = inputdlg({'how many days do you want for each figure?'},...
            'hist params', 1, {'15'});
        axisy = str2double(axisy{1});
    end
end

addtitle = questdlg('Do you want a title for each figure?',...
    'add title?', ...
    'yes', 'no', 'yes');

switch addtitle
    case 'yes'
        addtitle = 1;
    case 'no'
        addtitle = 0;
end

savefigure = questdlg('Do you want to save each figure?',...
    'save figure?', ...
    'yes', 'no', 'yes');
switch savefigure
    case 'yes'
        savefigure = 1;
    case 'no'
        savefigure = 0;
end

if     type == 1
    ndays = 0;
elseif type == 2
    ndays = 1;
elseif type == 3
    ndays = 7;
elseif type == 4
    ndays = 2;
end

% creates figure for the each participants required
for eachID = 1:length(pnum)
    
    fig(eachID) = figure; hold on
    screendata  = data;
    UserID      = screendata(:, 2)==pnum(eachID);
    screendata  = screendata(UserID, :);
    
    % create  default variables (x refers to first phone use)
    day      = 1;
    midnight = 1;
    x        = 2;
    
    % assigns the day of the first Saturday and Sunday to variables
    firstsat = 7-(mod(floor(screendata(1, 5)),7));
    firstsun = firstsat+1;
    weekday  = 7-firstsun;
    
    % make the current time a number between 0 and 1 (midday is .5)
    time = screendata(:,5)-(floor(screendata(1, 5)));
    
    % draw all phone uses for this participant
    while true
        while time(x-1) < day
            
            if length(time) < x
                break
            end
            
            begin     = (time(x-1) - (day-1));
            duration  = (time(x) - time(x-1));
            
            % add red lines indicating where Saturdays begin
            if ndays == 0 && mod((day-firstsat),7)==0
                h           = line([0 1], [day day]);
                h.LineStyle = ':';
                h.Color     = [1 0 0];
            end
            
            % set coordinates for y axis
            ydaycoords = ycoords(ndays, day, firstsat,weekday);
            
            % runs if the phone use ends on the next day:
            if time(x) >= day
                % ...draws until midnight
                a = patch([begin 1 1 begin], ydaycoords, [0 0 0]);
                
                % ...draws 24 hours for next day if remaining duration is
                % >24hrs, until there is <24hrs less of the phone use
                while duration-(midnight-begin) > 1
                    day       = day+1;
                    
                    weekday   = weekday+1;
                    if weekday == 8
                        weekday = 1;
                    end
                    
                    duration  = duration-1;
                    ydaycoords = ycoords(ndays, day, firstsat, weekday);
                    
                    af = patch([0 1 1 0], ydaycoords, [0 0 0]);
                    [~, ~, af.FaceColor, ~, ~, af.EdgeColor] = barcodecolours(screendata, x, day, firstsat);
                end
                
                day       = day+1;
                weekday   = weekday+1;
                if weekday == 8
                    weekday = 1;
                end
                
                % ...continues drawing use from midnight the next day
                ydaycoords = ycoords(ndays, day, firstsat, weekday);
                ao = patch([0 duration-(midnight-begin) duration-(midnight-begin) 0], ydaycoords, [0 0 0]);
                [a.FaceColor, ao.FaceColor, ~, a.EdgeColor, ao.EdgeColor, ~] = barcodecolours(screendata, x, day, firstsat);
            else
                
                % draws phone use not crossing over onto next day
                a = patch([begin begin+duration begin+duration begin], ydaycoords, [0 0 0]);
                [a.FaceColor, ~, ~, a.EdgeColor, ~, ~] = barcodecolours(screendata, x, day, firstsat);
            end
            
            % gets next phone use
            x = x + 1;
        end
        
        day     = day+1;
        weekday = weekday+1;
        if weekday == 8
            weekday = 1;
        end
        
        
        % break when finished drawing all timestamps for current user
        if day > max(time) || (exist('axisy', 'var')==1 && axisy==day)
            break
        end
        
    end
    
    % format figure
    ylabel('day');
    xlabel('time');
    
    ax            = gca;
    ax.XTick      = [0, 0.25, 0.5, 0.75, 1];
    ax.XTickLabel = {'00:00', '06:00', '12:00', '18:00', '24:00'};
    ax.FontSize   = 14;
    
    % format figure based on specifications
    switch ndays
        case 0
            if strcmp('yes', alldays)
                axis([0 1 0 day-1])
            else
                axis([0 1 0 axisy])
            end
            
        case 1
            axis([0 1 0 1])
            alpha(.1);
            ax.YTick      = .5;
            ax.YTickLabel = {''};
            
        case 2
            axis([0 1 0 2])
            ax.YTick      = [.5, 1.5];
            ax.YTickLabel = {'weekend', 'weekday'};
            
            if addtitle==1
                title(unique_devices(pnum(eachID)));
            end
            
            if mod((day-firstsat),7)==0 || mod((day-firstsun),7)==0
                alpha(.25);
            else
                alpha(.1);
            end
            
        case 7
            axis([0 1 0 7])
            alpha(.2);
            ax.YTick      = 0.5:1:7.5;
            ax.YTickLabel = {'Monday', 'Tuesday', 'Wednesday', 'Thursday', 'Friday', 'Saturday', 'Sunday'};
    end
    
    if addtitle==1
        figtitle = unique_devices(pnum(eachID));
        title(figtitle);
    end
    
    % save if required
    if savefigure==1
        
        switch ndays
            case 0
        figtype = 'alldays_';
            case 1
        figtype = 'oneday_';
            case 2
        figtype = 'twodays_';
            case 7
        figtype = 'sevendays_';
        end
        
        figtitle = [figtype char(unique_devices(pnum(eachID)))];
        print(figtitle, '-dpng');
    end
    
    hold off
    
end

function ydaycoords = ycoords(ndays, day, firstsat, weekday)
% sets y-coordinates for the current phone use depending on required figure
switch ndays
    case 0
        ydaycoords = [day-1 day-1 day day];
    case 1
        ydaycoords = [0 0 1 1];
    case 2
        if mod((day-firstsat),7)==1 || mod((day-firstsat),7)==2
            ydaycoords = [0 0 1 1];
        else
            ydaycoords = [1 1 2 2];
        end
    case 7
        ydaycoords = [weekday-1 weekday-1 weekday weekday];
end

function [aFC, aoFC, afFC, aEC, aoEC, afEC] = barcodecolours(screendata, x, day, firstsat)
% reads whether the screen is on or off; if on, colour sections black, if
% off, colour section white. Include no edges. works within barcode scripts 
% (one day, 2 days, 7 days, all days).

wkend = [0 0 0];
wk = [0 0 0];

if screendata(x-1, 3)==1
    
    if mod((day-firstsat),7) == 1 || mod((day-firstsat),7) == 2
        aFC  = wkend; aEC = 'none';
        afFC = wkend; afEC = 'none';
        aoFC = wkend; aoEC = 'none';
    else
        aFC  = wk; aEC = 'none';
        afFC = wk; afEC = 'none';
        aoFC = wk; aoEC = 'none';
    end
    
else
    aFC  = 'none';  aEC = 'none';
    afFC = 'none'; afEC = 'none';
    aoFC = 'none'; aoEC = 'none';
end
