# Supplementary material for: Beyond Self-Report: Tools to Compare Estimated and Real-World Smartphone Use
Source: PLoS One. 2015 Oct 28;10(10):e0139004. doi: 10.1371/journal.pone.0139004 (PMC4625000; doi:10.1371/journal.pone.0139004)
Supplement: S1 Appendix — Source code, example screenprobe.csv data file, and README.txt for processing, visualising and analysing smartphone use data. csv2data.m converts ScreenProbe.csv to usable data, while barcode.m allows visualisations to be generated. descriptives.m generates descriptive statistics that can be used for quantitative analysis. Source code requires Matlab version 2014b or later, but does not require any specific toolboxes. (ZIP) [file pone.0139004.s001.zip › S1 source code/csv2data.m]

function [data, unique_devices, unique_ids] = csv2data
% reads the ScreenProbe.csv file produced by funf and converts it to
% numerical data. Also includes the output of unique devices (how many and 
% strings), and unique ids (how many and strings - without the '_n' suffix). 

%% read data
clear
clc

data = open('ScreenProbe.csv');
data.textdata = data.textdata(2:end, :);

%% code user numbers into numerical data (with timestamp)

unique_devices  = unique(data.textdata(:,2), 'stable'); % creates a string with each unique device (in order)
unique_ids      = unique(data.textdata(:,1), 'stable'); % creates a string with each unique id (in order)

for n = 1:length(unique_ids)
    unique_ids(n) = {unique_ids{n}(1:36)}; % takes the number suffix off different ids
end

    new_unique_ids      = unique(unique_ids, 'stable'); % creates a string with each unique id (in order)

for n = 1:length(unique_devices)
    device = strcmp(data.textdata(:, 2),unique_devices(n));
    data.data(device, 2) = n;
    
end

for n = 1:length(new_unique_ids)
id = strcmp(data.textdata(:,1), new_unique_ids(n));
data.data(id, 3) = n;

end
%% code 0 if screen off, 1 if screen on
       
for n = 1:length(data.textdata)
    
    if strcmp(data.textdata(n, 4),'True')==1
        data.data(n, 3) = 1;
    elseif strcmp(data.textdata(n, 4), 'False')==1
        data.data(n, 3) = 0;
    end

end

data = data.data;

%% sort data by participant number and timestamp, and add durations
data = sortrows(data, [2 1]);

for row = 2:length(data)
    duration = (data(row, 1) - data(row-1, 1));

    if duration > 0
        data(row-1, 4) = duration;
    else
        data(row-1, 4) = NaN;
    end
    
end

% add timestamp in excel format
data(:, 5) = (data(:,1)/86400)+25569;

% writes data to .csv file, and device ids to .txt file
dlmwrite('SCREENSTATE_DATA.csv', data, 'delimiter', ',', 'precision',20);
dlmwrite('SCREENSTATE_DEVICES.txt', unique_devices, 'delimiter', '');

clc
