# Supplementary material for: Beyond Self-Report: Tools to Compare Estimated and Real-World Smartphone Use
Source: PLoS One. 2015 Oct 28;10(10):e0139004. doi: 10.1371/journal.pone.0139004 (PMC4625000; doi:10.1371/journal.pone.0139004)
Supplement: S1 Appendix — Source code, example screenprobe.csv data file, and README.txt for processing, visualising and analysing smartphone use data. csv2data.m converts ScreenProbe.csv to usable data, while barcode.m allows visualisations to be generated. descriptives.m generates descriptive statistics that can be used for quantitative analysis. Source code requires Matlab version 2014b or later, but does not require any specific toolboxes. (ZIP) [file pone.0139004.s001.zip › S1 source code/descriptivestats.m]

function descriptives
% DESCRIPTIVES
% get descriptive statistics from screenstate data
% must run CSV2DATA before using this script
% (folder must contain 'SCREENSTATE_DATA.csv' and 'SCREENSTATE_DEVICES.txt'

%%IMPORT DATA FROM CSV
try
    data = csvread('SCREENSTATE_DATA.csv');
    data(:, 6) = mod(data(:,5),1);
    
    fileID = fopen('SCREENSTATE_DEVICES.txt');
    ud = textscan(fileID, '%s');
    
    for n = 1 : length(ud{1,1})
        ud1 = ud{1,1}{n,1};
        unique_devices{n} = ud1;
    end
    
catch
    errordlg({'Could not find data'...
        ''...
        'Please run CSV2DATA, and ensure that you have:'...
        '     SCREENSTATE_DATA.csv & '...
        '     SCREENSTATE_DEVICES.txt'...
        'in your current directory.'})
end

clear fileID ud ud1 n
table_array = [];

% whether summary data (i.e. 1 value per p) or detailed (i.e. 1 values per day per p)
ok = 0;
while ok == 0
    [type,ok] = listdlg('PromptString','what descriptives do you want?',...
        'SelectionMode','single',...
        'ListSize', [250 50],...
        'ListString',{'one row per participant', 'one row per day, per participant', 'one row per time period, per participant'});
end

% which participant number you want to do (if only one)
ok = 0;
while ok == 0
    [pnum,ok] = listdlg('PromptString','which participants do you want?',...
        'SelectionMode','multiple',...
        'ListSize',[250 250],...
        'ListString',unique_devices);
end

% histogram parameters dialog box
% when you want to cover from (in seconds)
% when you want to cover to (in seconds)
% how big you want the bins to be for histograms (in seconds)
ok = 0;
while ok == 0
    [histtype,ok] = listdlg('PromptString','Do you want standard or log-transformed frequency data?',...
        'SelectionMode','single',...
        'ListSize',[250 40],...
        'ListString',{'standard', 'log-transformed'});
end

if histtype == 1
    answer = inputdlg({'where do you want to start? (seconds)',...
        'where do you want to end? (seconds)',...
        'how big do you want the bins to be? (seconds)'},...
        'hist params', 1, {'0', '15', '1'});
    
    seconds_from = str2double(answer{1});
    seconds_to   = str2double(answer{2});
    bin_size     = str2double(answer{3});
    
    edges = seconds_from : bin_size : seconds_to;
    
elseif histtype == 2
    
    edges = 10.^(0:1:6); edges = [0 edges]; hdur = [];
    
end

for n = 1: length(edges)-1
    countvars{n}    = ['count_', int2str(edges(n)), 'to', int2str(edges(n+1))];
    totvars{n}      = ['tot_', int2str(edges(n)), 'to', int2str(edges(n+1))];
    percvars{n}     = ['perc_', int2str(edges(n)), 'to', int2str(edges(n+1))];
end

% whether you want it just to do 'on' durations
ok = 0;
while ok == 0
    [onoff, ok] = listdlg('PromptString','do you want data from on and / or off durations?',...
        'SelectionMode','multiple',...
        'ListSize',[250 40],...
        'InitialValue', 2,...
        'ListString',{'off', 'on'});
    onoff = onoff - 1;
end

clear ok answer n

%% get set variable names / create files, and get descriptives
    % for debugging:
    %   sState = 1; p_num = 1;

for sState = onoff(1) : onoff(end)
    for p_num = 1 : length(pnum)
        p = pnum(p_num);
        today = 0;
        % get current participant timestamps & set variable names / create files
        thisp = (data(:, 2)==p);
        
        % generate filename
        if sState == 0
            statetext = '_off';
        elseif sState == 1
            statetext = '_on';
        end
        
        if type==1 % type 1 = one overall value for each p
            values_per_participant = 1; firstcol = 'user';
            filename = ['alldays' statetext '.csv'];
            
        elseif  type==2 % type 2 = one value for each day
            values_per_participant = (ceil(max(data(thisp, 5))) - floor(min(data(thisp, 5))));
            firstcol = 'day';
            filename = strcat(['eachday' statetext '_'], unique_devices(:,p), '.csv'); filename = filename{:};
            
        elseif  type==3 % type 3 = one value for each time of day
            values_per_participant = 4 * (ceil(max(data(thisp, 5))) - floor(min(data(thisp, 5))));
            firstcol = 'time_of_day';
            filename = strcat(['eachtime' statetext '_'], unique_devices(:,p), '.csv'); filename = filename{:};
            
        end
        
        % get the appropriate data, and calculate descriptives
        for day = 1 : values_per_participant
            
            if type==1
                rows = (data(:,3)==sState) & (data(:, 2)==p);
                data_rows = data(rows,:);
                
                for n = 1:length(pnum)
                    rowvalues{n} = num2str(pnum(n));
                end
                
            elseif type==2
                rows = (data(:,3)==sState) & (data(:, 2)==p) & ...
                    data(:,5)<=((ceil(min(data(thisp,5))))+(day-1)) & ...
                    data(:,5)>=((floor(min(data(thisp,5))))+(day-1));
                data_rows = data(rows,:);
                
                for n = 1:values_per_participant
                    rowvalues{n} = num2str(n);
                end
                
            elseif type==3
                if mod(day,4)==0
                    endtime = 1;
                else
                    endtime = mod(day,4) * .25;
                end
                begintime = endtime - .25;
                
                if mod(day,4)==1
                    today = today + 1;
                end
                rows = (data(:,3)==sState) & (data(:, 2)==p) & ...
                    data(:,5)<=((ceil(min(data(thisp,5))))+(today-1)) & ...
                    data(:,5)>=((floor(min(data(thisp,5))))+(today-1)) & ...
                    mod(data(:,6),1) >= begintime & ...
                    mod(data(:,6),1) < endtime;
                data_rows = data(rows,:);
                    d = 1;
                    for n = 1:(values_per_participant/4)
                        
                        rowvalues{d} =     ['Night (00:00-06:00) - day ', num2str(n)];
                        rowvalues{d+1} =   ['Morning (06:00-12:00) - day ', num2str(n)];
                        rowvalues{d+2} = ['Afternoon (12:00-18:00) - day ', num2str(n)];
                        rowvalues{d+3} =   ['Evening (18:00-24:00) - day ', num2str(n)];
                        d = d + 4;
                        
                    end % end: for n = 1:values_per_participant
                                    
            end % end: if type==0
            
            % get descriptives
            nD = (ceil(max(data(thisp, 5))) - floor(min(data(thisp, 5))));
            
            meanD       = nanmean(data_rows(:, 4));
            medianD     = nanmedian(data_rows(:, 4));
            [md, mfd]   = mode(data_rows(:, 4));
            modeD       = md;
            modeFreqD	= mfd ;
            stdD        = nanstd(data_rows(:, 4));
            
            minD        = min(data_rows(:, 4));
            if isempty(minD)==1
                minD = NaN;
            end
            
            maxD        = max(data_rows(:, 4));
            if isempty(maxD)==1
                maxD = NaN;
            end
            
            
            sumD        = nansum(data_rows(:, 4));
            sumhrsD     = (sumD)/3600;
            
            hcount  = histc((data_rows(:, 4)), edges); hcount  = hcount(1:end-1);
            hperc   = (hcount/(sum(hcount))) * 100; % to make perc / freq
            hdur = [];
            for n = 1:length(edges)-1
                sh = (data_rows(:,4)>=edges(n)) & (data_rows(:,4)<edges(n+1));
                hdur = [hdur sum(data_rows(sh,4))];
            end
            
            if type == 2 || type == 3
                try
                    table_array = [table_array; day nD sumD sumhrsD meanD stdD medianD...
                        modeD modeFreqD minD maxD hcount' hperc' hdur];
                    clear nD sumD sumhrsD meanD stdD medianD modeD modeFreqD minD maxD hcount' hperc' hdur;
                catch
                    table_array = [table_array; day nD NaN(1,(length(hcount)*3 + 9))];
                    clear nD sumD sumhrsD meanD stdD medianD modeD modeFreqD minD maxD hcount' hperc' hdur;
                end
            end
        end
        
        if type == 1
            try
                table_array = [table_array; p nD sumD sumhrsD meanD stdD medianD...
                    modeD modeFreqD minD maxD hcount' hperc' hdur];
                clear nD sumD sumhrsD meanD stdD medianD modeD modeFreqD minD maxD hcount' hperc' hdur;
            catch
                table_array = [table_array; p nD NaN(1,(length(hcount)*3 + 9))];
                clear nD sumD sumhrsD meanD stdD medianD modeD modeFreqD minD maxD hcount' hperc' hdur;
            end
        end
        if type == 2 || type == 3
            variablevalues = [firstcol 'num_days' 'duration' 'duration_hrs'...
                'mean' 'std' 'median' 'mode' 'mode_freq' 'min' 'max'...
                countvars, percvars, totvars];
            try
                T = array2table(table_array,...
                    'RowNames', rowvalues,...
                    'VariableNames', variablevalues);
                writetable(T, filename,'WriteRowNames',true);
                
            catch
                err = ['could not write table for ', unique_devices(:,p)];
                dlmwrite('error.txt',err,'delimiter','','-append');
            end
            table_array = [];
            clear nD sumD sumhrsD meanD stdD medianD modeD modeFreqD minD maxD hcount' hperc' hdur rowvalues;
        end
    end
    
    if type == 1
        variablevalues = [firstcol 'num_days' 'duration' 'duration_hrs'...
            'mean' 'std' 'median' 'mode' 'mode_freq' 'min' 'max'...
            countvars, percvars, totvars];
        try
            T = array2table(table_array,...
                'RowNames', rowvalues,...
                'VariableNames', variablevalues);
            writetable(T, filename,'WriteRowNames',true);
            
        catch
            err = 'could not write table';
            dlmwrite('error.txt',err,'delimiter','','-append');
        end
        table_array = [];
        clear nD sumD sumhrsD meanD stdD medianD modeD modeFreqD minD maxD hcount' hperc' hdur rowvalues;
    end
end

function y = nanmean(x)
if isempty(x)
	y = NaN;
	return
end

if nargin < 2
	dim = min(find(size(x)~=1));
	if isempty(dim)
		dim = 1;
	end
end

% Replace NaNs with zeros.
nans = isnan(x);
x(isnan(x)) = 0; 

% denominator
count = size(x,dim) - sum(nans,dim);

% Protect against a  all NaNs in one dimension
i = find(count==0);
count(i) = ones(size(i));

y = sum(x,dim)./count;
y(i) = i + NaN;

function y = nanmedian(x)
if isempty(x)
	y = [];
	return
end

if nargin < 2
	dim = min(find(size(x)~=1));
	if isempty(dim)
		dim = 1;
	end
end

siz  = size(x);
n    = size(x,dim);

% Permute and reshape so that DIM becomes the row dimension of a 2-D array
perm = [dim:max(length(size(x)),dim) 1:dim-1];
x = reshape(permute(x,perm),n,prod(siz)/n);

% force NaNs to bottom of each column
x = sort(x,1);

% identify and replace NaNs
nans = isnan(x);
x(isnan(x)) = 0;

% number of non-NaN element in each column
s = size(x,1) - sum(nans);
y = zeros(size(s));

% now calculate median for every element in y
% (does anybody know a more eefficient way than with a 'for'-loop?)
for i = 1:length(s)
	if rem(s(i),2) && s(i) > 0
		y(i) = x((s(i)+1)/2,i);
	elseif rem(s(i),2)==0 && s(i) > 0
		y(i) = (x(s(i)/2,i) + x((s(i)/2)+1,i))/2;
	end
end

% Protect against a column of NaNs
i = find(y==0);
y(i) = i + nan;

% permute and reshape back
siz(dim) = 1;
y = ipermute(reshape(y,siz(perm)),perm);

function y = nanstd(x)
if isempty(x)
	y = NaN;
	return
end

if nargin < 3
	flag = 0;
end

if nargin < 2
	dim = min(find(size(x)~=1));
	if isempty(dim)
		dim = 1; 
	end	  
end


% Find NaNs in x and nanmean(x)
nans = isnan(x);
avg = nanmean(x);

% create array indicating number of element 
% of x in dimension DIM (needed for subtraction of mean)
tile = ones(1,max(ndims(x),dim));
tile(dim) = size(x,dim);

% remove mean
x = x - repmat(avg,tile);

count = size(x,dim) - sum(nans,dim);

% Replace NaNs with zeros.
x(isnan(x)) = 0; 


% Protect against a  all NaNs in one dimension
i = find(count==0);

if flag == 0
	y = sqrt(sum(x.*x,dim)./max(count-1,1));
else
	y = sqrt(sum(x.*x,dim)./max(count,1));
end
y(i) = i + NaN;

function y = nansum(x, dim)

if isempty(x)
	y = [];
	return
end

if nargin < 2
	dim = min(find(size(x)~=1));
	if isempty(dim)
		dim = 1;
	end
end

% Replace NaNs with zeros.
nans = isnan(x);
x(isnan(x)) = 0; 

% Protect against all NaNs in one dimension
count = size(x,dim) - sum(nans,dim);
i = find(count==0);

y = sum(x,dim);
y(i) = NaN;
