# Supplementary material for: Beyond Self-Report: Tools to Compare Estimated and Real-World Smartphone Use
Source: PLoS One. 2015 Oct 28;10(10):e0139004. doi: 10.1371/journal.pone.0139004 (PMC4625000; doi:10.1371/journal.pone.0139004)
Supplement: S1 Appendix — Source code, example screenprobe.csv data file, and README.txt for processing, visualising and analysing smartphone use data. csv2data.m converts ScreenProbe.csv to usable data, while barcode.m allows visualisations to be generated. descriptives.m generates descriptive statistics that can be used for quantitative analysis. Source code requires Matlab version 2014b or later, but does not require any specific toolboxes. (ZIP) [file pone.0139004.s001.zip › S1 source code/README.txt]

---------------------------------------- THESE SCRIPTS REQUIRE MATLAB version 2014b or later ----------------------------------------

--------------- An example ScreenProbe.csv file has been included with these files to enable the code to be reviewed ---------------

Ensure that the ScreenProbe.csv file is in the same folder as the three .m files (barcode, csv2data, and descriptives).

First run csv2data. This will create SCREENSTATE_DATA.csv, and SCREENSTATE_IDS.txt.

Once These are created, there is no need to run csv2data again. 

You can then either generate descriptive statistics (using descriptives.m) or visualisations (using barcode.m), which can be tailored with the on-screen options. 
