# Supplementary material for: Beyond Self-Report: Tools to Compare Estimated and Real-World Smartphone Use
Source: PLoS One. 2015 Oct 28;10(10):e0139004. doi: 10.1371/journal.pone.0139004 (PMC4625000; doi:10.1371/journal.pone.0139004)
Supplement: S1 Appendix — Source code, example screenprobe.csv data file, and README.txt for processing, visualising and analysing smartphone use data. csv2data.m converts ScreenProbe.csv to usable data, while barcode.m allows visualisations to be generated. descriptives.m generates descriptive statistics that can be used for quantitative analysis. Source code requires Matlab version 2014b or later, but does not require any specific toolboxes. (ZIP) [file pone.0139004.s001.zip › S1 source code/ScreenProbe.csv]

id	device	timestamp	screenOn	timestamp
1bc3677a-7cc7-46e5-850e-091d67ba2d91-1	b9e35756-73ce-4a61-a474-fa82485b85c9	1428662869.49	True	1428662869.49
1bc3677a-7cc7-46e5-850e-091d67ba2d91-2	b9e35756-73ce-4a61-a474-fa82485b85c9	1428662940.11	False	1428662940.11
1bc3677a-7cc7-46e5-850e-091d67ba2d91-3	b9e35756-73ce-4a61-a474-fa82485b85c9	1428663010.41	True	1428663010.41
1bc3677a-7cc7-46e5-850e-091d67ba2d91-4	b9e35756-73ce-4a61-a474-fa82485b85c9	1428663086.73	False	1428663086.73
1bc3677a-7cc7-46e5-850e-091d67ba2d91-5	b9e35756-73ce-4a61-a474-fa82485b85c9	1428663119.93	True	1428663119.93
1bc3677a-7cc7-46e5-850e-091d67ba2d91-6	b9e35756-73ce-4a61-a474-fa82485b85c9	1428663151.2	False	1428663151.2
1bc3677a-7cc7-46e5-850e-091d67ba2d91-7	b9e35756-73ce-4a61-a474-fa82485b85c9	1428663273.62	True	1428663273.62
1bc3677a-7cc7-46e5-850e-091d67ba2d91-8	b9e35756-73ce-4a61-a474-fa82485b85c9	1428663349.26	False	1428663349.26
f9ce3d81-31b5-46a1-85b7-728b51307858-1	b1c57f67-a147-430d-bbe7-707797db8214	1425533047.89	False	1425533047.89
f9ce3d81-31b5-46a1-85b7-728b51307858-2	b1c57f67-a147-430d-bbe7-707797db8214	1425533069.79	True	1425533069.79
f9ce3d81-31b5-46a1-85b7-728b51307858-3	b1c57f67-a147-430d-bbe7-707797db8214	1425533109.58	False	1425533109.58
f9ce3d81-31b5-46a1-85b7-728b51307858-4	b1c57f67-a147-430d-bbe7-707797db8214	1425533127.94	True	1425533127.94
f9ce3d81-31b5-46a1-85b7-728b51307858-5	b1c57f67-a147-430d-bbe7-707797db8214	1425533212.02	False	1425533212.02
f9ce3d81-31b5-46a1-85b7-728b51307858-6	b1c57f67-a147-430d-bbe7-707797db8214	1425533219.31	True	1425533219.31
f9ce3d81-31b5-46a1-85b7-728b51307858-7	b1c57f67-a147-430d-bbe7-707797db8214	1425533242.75	False	1425533242.75
f9ce3d81-31b5-46a1-85b7-728b51307858-8	b1c57f67-a147-430d-bbe7-707797db8214	1425533339.29	True	1425533339.29
f9ce3d81-31b5-46a1-85b7-728b51307858-9	b1c57f67-a147-430d-bbe7-707797db8214	1425533435.37	False	1425533435.37
f9ce3d81-31b5-46a1-85b7-728b51307858-10	b1c57f67-a147-430d-bbe7-707797db8214	1425533436.47	True	1425533436.47
f9ce3d81-31b5-46a1-85b7-728b51307858-11	b1c57f67-a147-430d-bbe7-707797db8214	1425533452.92	False	1425533452.92
f9ce3d81-31b5-46a1-85b7-728b51307858-12	b1c57f67-a147-430d-bbe7-707797db8214	1425533460.28	True	1425533460.28
f9ce3d81-31b5-46a1-85b7-728b51307858-13	b1c57f67-a147-430d-bbe7-707797db8214	1425533470.13	False	1425533470.13
f9ce3d81-31b5-46a1-85b7-728b51307858-14	b1c57f67-a147-430d-bbe7-707797db8214	1425533484.65	True	1425533484.65
f9ce3d81-31b5-46a1-85b7-728b51307858-15	b1c57f67-a147-430d-bbe7-707797db8214	1425533494.73	False	1425533494.73
63a52afd-2b69-4769-a495-2676042021a4-1	025d88d3-932c-4c30-8d3b-b7f7719387bc	1426990199.17	False	1426990199.17
63a52afd-2b69-4769-a495-2676042021a4-2	025d88d3-932c-4c30-8d3b-b7f7719387bc	1426990279.54	True	1426990279.54
63a52afd-2b69-4769-a495-2676042021a4-3	025d88d3-932c-4c30-8d3b-b7f7719387bc	1426990695.4	False	1426990695.4
63a52afd-2b69-4769-a495-2676042021a4-4	025d88d3-932c-4c30-8d3b-b7f7719387bc	1426990699.26	True	1426990699.26
63a52afd-2b69-4769-a495-2676042021a4-5	025d88d3-932c-4c30-8d3b-b7f7719387bc	1426990801.63	False	1426990801.63
63a52afd-2b69-4769-a495-2676042021a4-6	025d88d3-932c-4c30-8d3b-b7f7719387bc	1426990878.45	True	1426990878.45
63a52afd-2b69-4769-a495-2676042021a4-7	025d88d3-932c-4c30-8d3b-b7f7719387bc	1426991393.23	False	1426991393.23
63a52afd-2b69-4769-a495-2676042021a4-8	025d88d3-932c-4c30-8d3b-b7f7719387bc	1426992309.47	True	1426992309.47
819bcb5e-a631-4ff3-993a-cc8fd10f43f0-1	75341f67-d7fb-468a-bca6-f5c1a0f2a4b2	1428107875.26	False	1428107875.26
819bcb5e-a631-4ff3-993a-cc8fd10f43f0-2	75341f67-d7fb-468a-bca6-f5c1a0f2a4b2	1428120050.82	True	1428120050.82
bf5fb5f7-d1f9-4623-bf53-1d953a9bc16b-1	3a09e504-a096-4950-87f8-52ace27a559e	1427839841.34	False	1427839841.34
764cd15f-ae7d-4fe6-b449-c9d86a7b5ef8-1	7fd02dab-b230-4df9-a2ef-6042abb3bc0a	1425489091.03	False	1425489091.03
59420eea-a2d8-4f75-b80d-bdfd8a15c120-1	75341f67-d7fb-468a-bca6-f5c1a0f2a4b2	1429124013.08	False	1429124013.08
59420eea-a2d8-4f75-b80d-bdfd8a15c120-2	75341f67-d7fb-468a-bca6-f5c1a0f2a4b2	1429124043.05	True	1429124043.05
59420eea-a2d8-4f75-b80d-bdfd8a15c120-3	75341f67-d7fb-468a-bca6-f5c1a0f2a4b2	1429124257.95	False	1429124257.95
59420eea-a2d8-4f75-b80d-bdfd8a15c120-4	75341f67-d7fb-468a-bca6-f5c1a0f2a4b2	1429125612.41	True	1429125612.41
59420eea-a2d8-4f75-b80d-bdfd8a15c120-5	75341f67-d7fb-468a-bca6-f5c1a0f2a4b2	1429125800.3	False	1429125800.3
59420eea-a2d8-4f75-b80d-bdfd8a15c120-6	75341f67-d7fb-468a-bca6-f5c1a0f2a4b2	1429127765.55	True	1429127765.55
59420eea-a2d8-4f75-b80d-bdfd8a15c120-7	75341f67-d7fb-468a-bca6-f5c1a0f2a4b2	1429127790.83	False	1429127790.83
59420eea-a2d8-4f75-b80d-bdfd8a15c120-8	75341f67-d7fb-468a-bca6-f5c1a0f2a4b2	1429128708.98	True	1429128708.98
6ec9e950-8e2a-48c8-969b-c6383ea66315-1	cce15001-6e8c-4444-809f-d1a72193007a	1426386869.41	False	1426386869.41
6ec9e950-8e2a-48c8-969b-c6383ea66315-2	cce15001-6e8c-4444-809f-d1a72193007a	1426386873.6	True	1426386873.6
6ec9e950-8e2a-48c8-969b-c6383ea66315-3	cce15001-6e8c-4444-809f-d1a72193007a	1426386901.62	False	1426386901.62
2ef25200-f868-4df9-9664-456406ca133f-1	cce15001-6e8c-4444-809f-d1a72193007a	1426101773.73	False	1426101773.73
2ef25200-f868-4df9-9664-456406ca133f-2	cce15001-6e8c-4444-809f-d1a72193007a	1426102080.44	True	1426102080.44
2ef25200-f868-4df9-9664-456406ca133f-3	cce15001-6e8c-4444-809f-d1a72193007a	1426102137.09	False	1426102137.09
2ef25200-f868-4df9-9664-456406ca133f-4	cce15001-6e8c-4444-809f-d1a72193007a	1426102729.68	True	1426102729.68
2ef25200-f868-4df9-9664-456406ca133f-5	cce15001-6e8c-4444-809f-d1a72193007a	1426102770.1	False	1426102770.1
2ef25200-f868-4df9-9664-456406ca133f-6	cce15001-6e8c-4444-809f-d1a72193007a	1426102968.0	True	1426102968.0
2ef25200-f868-4df9-9664-456406ca133f-7	cce15001-6e8c-4444-809f-d1a72193007a	1426102999.6	False	1426102999.6
2ef25200-f868-4df9-9664-456406ca133f-8	cce15001-6e8c-4444-809f-d1a72193007a	1426103031.48	True	1426103031.48
2ef25200-f868-4df9-9664-456406ca133f-9	cce15001-6e8c-4444-809f-d1a72193007a	1426103103.93	False	1426103103.93
2ef25200-f868-4df9-9664-456406ca133f-10	cce15001-6e8c-4444-809f-d1a72193007a	1426104413.45	True	1426104413.45
2ef25200-f868-4df9-9664-456406ca133f-11	cce15001-6e8c-4444-809f-d1a72193007a	1426104419.24	False	1426104419.24
2ef25200-f868-4df9-9664-456406ca133f-12	cce15001-6e8c-4444-809f-d1a72193007a	1426104745.24	True	1426104745.24
2ef25200-f868-4df9-9664-456406ca133f-13	cce15001-6e8c-4444-809f-d1a72193007a	1426104753.03	False	1426104753.03
2ef25200-f868-4df9-9664-456406ca133f-14	cce15001-6e8c-4444-809f-d1a72193007a	1426104882.98	True	1426104882.98
2ef25200-f868-4df9-9664-456406ca133f-15	cce15001-6e8c-4444-809f-d1a72193007a	1426104912.73	False	1426104912.73
2ef25200-f868-4df9-9664-456406ca133f-16	cce15001-6e8c-4444-809f-d1a72193007a	1426105189.31	True	1426105189.31
2ef25200-f868-4df9-9664-456406ca133f-17	cce15001-6e8c-4444-809f-d1a72193007a	1426105251.86	False	1426105251.86
03502122-d5b2-4863-8697-b05cca4ab444-1	b1233bc3-bfd3-4791-a48a-f3aa2ab8f475	1425235285.78	False	1425235285.78
03502122-d5b2-4863-8697-b05cca4ab444-2	b1233bc3-bfd3-4791-a48a-f3aa2ab8f475	1425235747.04	True	1425235747.04
03502122-d5b2-4863-8697-b05cca4ab444-3	b1233bc3-bfd3-4791-a48a-f3aa2ab8f475	1425235914.7	False	1425235914.7
acdc0e65-325d-4f05-9fac-d5ea88b79c36-1	f47d8ac0-55e7-4f37-bd0c-f86a80f915a3	1429267301.48	False	1429267301.48
acdc0e65-325d-4f05-9fac-d5ea88b79c36-2	f47d8ac0-55e7-4f37-bd0c-f86a80f915a3	1429267367.35	True	1429267367.35
1ef7ec48-4093-4c2a-a5a9-933b4f6011bd-1	ff47687c-fb5c-4e0e-9bec-86b4cb2f2494	1425468622.91	True	1425468622.91
1ef7ec48-4093-4c2a-a5a9-933b4f6011bd-2	ff47687c-fb5c-4e0e-9bec-86b4cb2f2494	1425468624.37	False	1425468624.37
1ef7ec48-4093-4c2a-a5a9-933b4f6011bd-3	ff47687c-fb5c-4e0e-9bec-86b4cb2f2494	1425468747.64	True	1425468747.64
1ef7ec48-4093-4c2a-a5a9-933b4f6011bd-4	ff47687c-fb5c-4e0e-9bec-86b4cb2f2494	1425468925.81	False	1425468925.81
1ef7ec48-4093-4c2a-a5a9-933b4f6011bd-5	ff47687c-fb5c-4e0e-9bec-86b4cb2f2494	1425468973.91	True	1425468973.91
1ef7ec48-4093-4c2a-a5a9-933b4f6011bd-6	ff47687c-fb5c-4e0e-9bec-86b4cb2f2494	1425469019.08	False	1425469019.08
5963cc9f-fad2-4fc3-90fd-76bf737e1d0f-1	b9e35756-73ce-4a61-a474-fa82485b85c9	1429210646.65	False	1429210646.65
5963cc9f-fad2-4fc3-90fd-76bf737e1d0f-2	b9e35756-73ce-4a61-a474-fa82485b85c9	1429210672.65	True	1429210672.65
5963cc9f-fad2-4fc3-90fd-76bf737e1d0f-3	b9e35756-73ce-4a61-a474-fa82485b85c9	1429210773.97	False	1429210773.97
5963cc9f-fad2-4fc3-90fd-76bf737e1d0f-4	b9e35756-73ce-4a61-a474-fa82485b85c9	1429210776.74	True	1429210776.74
5963cc9f-fad2-4fc3-90fd-76bf737e1d0f-5	b9e35756-73ce-4a61-a474-fa82485b85c9	1429210835.89	False	1429210835.89
5963cc9f-fad2-4fc3-90fd-76bf737e1d0f-6	b9e35756-73ce-4a61-a474-fa82485b85c9	1429210837.62	True	1429210837.62
5963cc9f-fad2-4fc3-90fd-76bf737e1d0f-7	b9e35756-73ce-4a61-a474-fa82485b85c9	1429210953.17	False	1429210953.17
5963cc9f-fad2-4fc3-90fd-76bf737e1d0f-8	b9e35756-73ce-4a61-a474-fa82485b85c9	1429211222.11	True	1429211222.11
5963cc9f-fad2-4fc3-90fd-76bf737e1d0f-9	b9e35756-73ce-4a61-a474-fa82485b85c9	1429211351.19	False	1429211351.19
5963cc9f-fad2-4fc3-90fd-76bf737e1d0f-10	b9e35756-73ce-4a61-a474-fa82485b85c9	1429212205.19	True	1429212205.19
5963cc9f-fad2-4fc3-90fd-76bf737e1d0f-11	b9e35756-73ce-4a61-a474-fa82485b85c9	1429212234.74	False	1429212234.74
5963cc9f-fad2-4fc3-90fd-76bf737e1d0f-12	b9e35756-73ce-4a61-a474-fa82485b85c9	1429212530.42	True	1429212530.42
5963cc9f-fad2-4fc3-90fd-76bf737e1d0f-13	b9e35756-73ce-4a61-a474-fa82485b85c9	1429212822.49	False	1429212822.49
5963cc9f-fad2-4fc3-90fd-76bf737e1d0f-14	b9e35756-73ce-4a61-a474-fa82485b85c9	1429213158.24	True	1429213158.24
5963cc9f-fad2-4fc3-90fd-76bf737e1d0f-15	b9e35756-73ce-4a61-a474-fa82485b85c9	1429213237.67	False	1429213237.67
5963cc9f-fad2-4fc3-90fd-76bf737e1d0f-16	b9e35756-73ce-4a61-a474-fa82485b85c9	1429213656.2	True	1429213656.2
5963cc9f-fad2-4fc3-90fd-76bf737e1d0f-17	b9e35756-73ce-4a61-a474-fa82485b85c9	1429213658.3	False	1429213658.3
5963cc9f-fad2-4fc3-90fd-76bf737e1d0f-18	b9e35756-73ce-4a61-a474-fa82485b85c9	1429213966.94	True	1429213966.94
5963cc9f-fad2-4fc3-90fd-76bf737e1d0f-19	b9e35756-73ce-4a61-a474-fa82485b85c9	1429214000.88	False	1429214000.88
5963cc9f-fad2-4fc3-90fd-76bf737e1d0f-20	b9e35756-73ce-4a61-a474-fa82485b85c9	1429214002.91	True	1429214002.91
5963cc9f-fad2-4fc3-90fd-76bf737e1d0f-21	b9e35756-73ce-4a61-a474-fa82485b85c9	1429214210.48	False	1429214210.48
a58441e9-aea9-4c76-93ba-0a5288761056-1	025d88d3-932c-4c30-8d3b-b7f7719387bc	1427031410.7	False	1427031410.7
a58441e9-aea9-4c76-93ba-0a5288761056-2	025d88d3-932c-4c30-8d3b-b7f7719387bc	1427031647.41	True	1427031647.41
a58441e9-aea9-4c76-93ba-0a5288761056-3	025d88d3-932c-4c30-8d3b-b7f7719387bc	1427034173.81	False	1427034173.81
a58441e9-aea9-4c76-93ba-0a5288761056-4	025d88d3-932c-4c30-8d3b-b7f7719387bc	1427034570.9	True	1427034570.9
bb6b73ff-de2f-47d5-9996-4d459aa94b22-1	3a09e504-a096-4950-87f8-52ace27a559e	1426837994.19	True	1426837994.19
8062ef54-3bee-4c01-9956-209fcb4a173a-1	b9e35756-73ce-4a61-a474-fa82485b85c9	1428397110.05	True	1428397110.05
8062ef54-3bee-4c01-9956-209fcb4a173a-2	b9e35756-73ce-4a61-a474-fa82485b85c9	1428397139.81	False	1428397139.81
8062ef54-3bee-4c01-9956-209fcb4a173a-3	b9e35756-73ce-4a61-a474-fa82485b85c9	1428398592.59	True	1428398592.59
8062ef54-3bee-4c01-9956-209fcb4a173a-4	b9e35756-73ce-4a61-a474-fa82485b85c9	1428398901.54	False	1428398901.54
8062ef54-3bee-4c01-9956-209fcb4a173a-5	b9e35756-73ce-4a61-a474-fa82485b85c9	1428399715.35	True	1428399715.35
6cff88d2-e0ab-418c-b02c-fda8bbe460a8-1	89573969-c537-47da-b938-ba88f230f2d6	1426781420.88	False	1426781420.88
6cff88d2-e0ab-418c-b02c-fda8bbe460a8-2	89573969-c537-47da-b938-ba88f230f2d6	1426781570.0	True	1426781570.0
6cff88d2-e0ab-418c-b02c-fda8bbe460a8-3	89573969-c537-47da-b938-ba88f230f2d6	1426781571.32	False	1426781571.32
6cff88d2-e0ab-418c-b02c-fda8bbe460a8-4	89573969-c537-47da-b938-ba88f230f2d6	1426781573.07	True	1426781573.07
6cff88d2-e0ab-418c-b02c-fda8bbe460a8-5	89573969-c537-47da-b938-ba88f230f2d6	1426781633.07	False	1426781633.07
6cff88d2-e0ab-418c-b02c-fda8bbe460a8-6	89573969-c537-47da-b938-ba88f230f2d6	1426781926.21	True	1426781926.21
6cff88d2-e0ab-418c-b02c-fda8bbe460a8-7	89573969-c537-47da-b938-ba88f230f2d6	1426781927.55	False	1426781927.55
6cff88d2-e0ab-418c-b02c-fda8bbe460a8-8	89573969-c537-47da-b938-ba88f230f2d6	1426781976.46	True	1426781976.46
6cff88d2-e0ab-418c-b02c-fda8bbe460a8-9	89573969-c537-47da-b938-ba88f230f2d6	1426781994.08	False	1426781994.08
6cff88d2-e0ab-418c-b02c-fda8bbe460a8-10	89573969-c537-47da-b938-ba88f230f2d6	1426782005.82	True	1426782005.82
6cff88d2-e0ab-418c-b02c-fda8bbe460a8-11	89573969-c537-47da-b938-ba88f230f2d6	1426782018.24	False	1426782018.24
6cff88d2-e0ab-418c-b02c-fda8bbe460a8-12	89573969-c537-47da-b938-ba88f230f2d6	1426782021.85	True	1426782021.85
6cff88d2-e0ab-418c-b02c-fda8bbe460a8-13	89573969-c537-47da-b938-ba88f230f2d6	1426782035.96	False	1426782035.96
6cff88d2-e0ab-418c-b02c-fda8bbe460a8-14	89573969-c537-47da-b938-ba88f230f2d6	1426782101.88	True	1426782101.88
6cff88d2-e0ab-418c-b02c-fda8bbe460a8-15	89573969-c537-47da-b938-ba88f230f2d6	1426782106.56	False	1426782106.56
6cff88d2-e0ab-418c-b02c-fda8bbe460a8-16	89573969-c537-47da-b938-ba88f230f2d6	1426782163.6	True	1426782163.6
6cff88d2-e0ab-418c-b02c-fda8bbe460a8-17	89573969-c537-47da-b938-ba88f230f2d6	1426782170.69	False	1426782170.69
6cff88d2-e0ab-418c-b02c-fda8bbe460a8-18	89573969-c537-47da-b938-ba88f230f2d6	1426782181.0	True	1426782181.0
6cff88d2-e0ab-418c-b02c-fda8bbe460a8-19	89573969-c537-47da-b938-ba88f230f2d6	1426782202.18	False	1426782202.18
6cff88d2-e0ab-418c-b02c-fda8bbe460a8-20	89573969-c537-47da-b938-ba88f230f2d6	1426782374.65	True	1426782374.65
6cff88d2-e0ab-418c-b02c-fda8bbe460a8-21	89573969-c537-47da-b938-ba88f230f2d6	1426782381.6	False	1426782381.6
6cff88d2-e0ab-418c-b02c-fda8bbe460a8-22	89573969-c537-47da-b938-ba88f230f2d6	1426782385.52	True	1426782385.52
6cff88d2-e0ab-418c-b02c-fda8bbe460a8-23	89573969-c537-47da-b938-ba88f230f2d6	1426782395.86	False	1426782395.86
6cff88d2-e0ab-418c-b02c-fda8bbe460a8-24	89573969-c537-47da-b938-ba88f230f2d6	1426782563.89	True	1426782563.89
6cff88d2-e0ab-418c-b02c-fda8bbe460a8-25	89573969-c537-47da-b938-ba88f230f2d6	1426782585.95	False	1426782585.95
6cff88d2-e0ab-418c-b02c-fda8bbe460a8-26	89573969-c537-47da-b938-ba88f230f2d6	1426782650.63	True	1426782650.63
6cff88d2-e0ab-418c-b02c-fda8bbe460a8-27	89573969-c537-47da-b938-ba88f230f2d6	1426782663.97	False	1426782663.97
6cff88d2-e0ab-418c-b02c-fda8bbe460a8-28	89573969-c537-47da-b938-ba88f230f2d6	1426782685.68	True	1426782685.68
6cff88d2-e0ab-418c-b02c-fda8bbe460a8-29	89573969-c537-47da-b938-ba88f230f2d6	1426782743.55	False	1426782743.55
6cff88d2-e0ab-418c-b02c-fda8bbe460a8-30	89573969-c537-47da-b938-ba88f230f2d6	1426782789.7	True	1426782789.7
6cff88d2-e0ab-418c-b02c-fda8bbe460a8-31	89573969-c537-47da-b938-ba88f230f2d6	1426782799.56	False	1426782799.56
6cff88d2-e0ab-418c-b02c-fda8bbe460a8-32	89573969-c537-47da-b938-ba88f230f2d6	1426783200.04	True	1426783200.04
6cff88d2-e0ab-418c-b02c-fda8bbe460a8-33	89573969-c537-47da-b938-ba88f230f2d6	1426783209.44	False	1426783209.44
6cff88d2-e0ab-418c-b02c-fda8bbe460a8-34	89573969-c537-47da-b938-ba88f230f2d6	1426783365.66	True	1426783365.66
6cff88d2-e0ab-418c-b02c-fda8bbe460a8-35	89573969-c537-47da-b938-ba88f230f2d6	1426783366.97	False	1426783366.97
6cff88d2-e0ab-418c-b02c-fda8bbe460a8-36	89573969-c537-47da-b938-ba88f230f2d6	1426783370.91	True	1426783370.91
6cff88d2-e0ab-418c-b02c-fda8bbe460a8-37	89573969-c537-47da-b938-ba88f230f2d6	1426783381.16	False	1426783381.16
6cff88d2-e0ab-418c-b02c-fda8bbe460a8-38	89573969-c537-47da-b938-ba88f230f2d6	1426783552.45	True	1426783552.45
6cff88d2-e0ab-418c-b02c-fda8bbe460a8-39	89573969-c537-47da-b938-ba88f230f2d6	1426783562.64	False	1426783562.64
6cff88d2-e0ab-418c-b02c-fda8bbe460a8-40	89573969-c537-47da-b938-ba88f230f2d6	1426783792.5	True	1426783792.5
6cff88d2-e0ab-418c-b02c-fda8bbe460a8-41	89573969-c537-47da-b938-ba88f230f2d6	1426783895.51	False	1426783895.51
6cff88d2-e0ab-418c-b02c-fda8bbe460a8-42	89573969-c537-47da-b938-ba88f230f2d6	1426784156.25	True	1426784156.25
6cff88d2-e0ab-418c-b02c-fda8bbe460a8-43	89573969-c537-47da-b938-ba88f230f2d6	1426784249.88	False	1426784249.88
6cff88d2-e0ab-418c-b02c-fda8bbe460a8-44	89573969-c537-47da-b938-ba88f230f2d6	1426784467.22	True	1426784467.22
6cff88d2-e0ab-418c-b02c-fda8bbe460a8-45	89573969-c537-47da-b938-ba88f230f2d6	1426784477.21	False	1426784477.21
6cff88d2-e0ab-418c-b02c-fda8bbe460a8-46	89573969-c537-47da-b938-ba88f230f2d6	1426784626.99	True	1426784626.99
6cff88d2-e0ab-418c-b02c-fda8bbe460a8-47	89573969-c537-47da-b938-ba88f230f2d6	1426784636.78	False	1426784636.78
6cff88d2-e0ab-418c-b02c-fda8bbe460a8-48	89573969-c537-47da-b938-ba88f230f2d6	1426784693.2	True	1426784693.2
6cff88d2-e0ab-418c-b02c-fda8bbe460a8-49	89573969-c537-47da-b938-ba88f230f2d6	1426784693.86	False	1426784693.86
6cff88d2-e0ab-418c-b02c-fda8bbe460a8-50	89573969-c537-47da-b938-ba88f230f2d6	1426784711.66	True	1426784711.66
6cff88d2-e0ab-418c-b02c-fda8bbe460a8-51	89573969-c537-47da-b938-ba88f230f2d6	1426784721.58	False	1426784721.58
d990506f-5cb0-49c8-98e9-3d084287bd4f-1	f47d8ac0-55e7-4f37-bd0c-f86a80f915a3	1428217181.2	True	1428217181.2
d990506f-5cb0-49c8-98e9-3d084287bd4f-2	f47d8ac0-55e7-4f37-bd0c-f86a80f915a3	1428217206.14	False	1428217206.14
57f9ed8d-d10d-4280-8779-20d2f6e7fc51-1	b1233bc3-bfd3-4791-a48a-f3aa2ab8f475	1426414102.37	False	1426414102.37
57f9ed8d-d10d-4280-8779-20d2f6e7fc51-2	b1233bc3-bfd3-4791-a48a-f3aa2ab8f475	1426415565.09	True	1426415565.09
57f9ed8d-d10d-4280-8779-20d2f6e7fc51-3	b1233bc3-bfd3-4791-a48a-f3aa2ab8f475	1426415912.93	False	1426415912.93
57f9ed8d-d10d-4280-8779-20d2f6e7fc51-4	b1233bc3-bfd3-4791-a48a-f3aa2ab8f475	1426416088.1	True	1426416088.1
218e7c1f-eece-4431-8063-f9760b1c006d-1	b1c57f67-a147-430d-bbe7-707797db8214	1425504898.81	True	1425504898.81
218e7c1f-eece-4431-8063-f9760b1c006d-2	b1c57f67-a147-430d-bbe7-707797db8214	1425505040.54	False	1425505040.54
218e7c1f-eece-4431-8063-f9760b1c006d-3	b1c57f67-a147-430d-bbe7-707797db8214	1425505045.84	True	1425505045.84
218e7c1f-eece-4431-8063-f9760b1c006d-4	b1c57f67-a147-430d-bbe7-707797db8214	1425505055.48	False	1425505055.48
20480aff-beba-4336-9690-3132e21f8273-1	b1233bc3-bfd3-4791-a48a-f3aa2ab8f475	1429340401.63	True	1429340401.63
20480aff-beba-4336-9690-3132e21f8273-2	b1233bc3-bfd3-4791-a48a-f3aa2ab8f475	1429340434.26	False	1429340434.26
5a2c3310-bf2d-4d3e-b388-2f292e37c35e-1	b1233bc3-bfd3-4791-a48a-f3aa2ab8f475	1425549808.21	True	1425549808.21
5a2c3310-bf2d-4d3e-b388-2f292e37c35e-2	b1233bc3-bfd3-4791-a48a-f3aa2ab8f475	1425549848.57	False	1425549848.57
65d217ef-2201-401b-9b16-8573ec66a53a-1	2b7f3ffd-f0a6-4f6f-9a1c-f134d1c7cf86	1425855569.82	False	1425855569.82
65d217ef-2201-401b-9b16-8573ec66a53a-2	2b7f3ffd-f0a6-4f6f-9a1c-f134d1c7cf86	1425855575.1	True	1425855575.1
65d217ef-2201-401b-9b16-8573ec66a53a-3	2b7f3ffd-f0a6-4f6f-9a1c-f134d1c7cf86	1425855615.46	False	1425855615.46
65d217ef-2201-401b-9b16-8573ec66a53a-4	2b7f3ffd-f0a6-4f6f-9a1c-f134d1c7cf86	1425855693.27	True	1425855693.27
65d217ef-2201-401b-9b16-8573ec66a53a-5	2b7f3ffd-f0a6-4f6f-9a1c-f134d1c7cf86	1425855709.85	False	1425855709.85
65d217ef-2201-401b-9b16-8573ec66a53a-6	2b7f3ffd-f0a6-4f6f-9a1c-f134d1c7cf86	1425856166.13	True	1425856166.13
65d217ef-2201-401b-9b16-8573ec66a53a-7	2b7f3ffd-f0a6-4f6f-9a1c-f134d1c7cf86	1425856323.09	False	1425856323.09
65d217ef-2201-401b-9b16-8573ec66a53a-8	2b7f3ffd-f0a6-4f6f-9a1c-f134d1c7cf86	1425856491.09	True	1425856491.09
65d217ef-2201-401b-9b16-8573ec66a53a-9	2b7f3ffd-f0a6-4f6f-9a1c-f134d1c7cf86	1425856709.54	False	1425856709.54
65d217ef-2201-401b-9b16-8573ec66a53a-10	2b7f3ffd-f0a6-4f6f-9a1c-f134d1c7cf86	1425856716.96	True	1425856716.96
65d217ef-2201-401b-9b16-8573ec66a53a-11	2b7f3ffd-f0a6-4f6f-9a1c-f134d1c7cf86	1425856743.92	False	1425856743.92
65d217ef-2201-401b-9b16-8573ec66a53a-12	2b7f3ffd-f0a6-4f6f-9a1c-f134d1c7cf86	1425857445.59	True	1425857445.59
fe6e202e-9fdb-4f13-8b02-58a38250ff2b-1	b1c57f67-a147-430d-bbe7-707797db8214	1425553432.24	True	1425553432.24
fe6e202e-9fdb-4f13-8b02-58a38250ff2b-2	b1c57f67-a147-430d-bbe7-707797db8214	1425553436.19	False	1425553436.19
fe6e202e-9fdb-4f13-8b02-58a38250ff2b-3	b1c57f67-a147-430d-bbe7-707797db8214	1425554174.96	True	1425554174.96
fe6e202e-9fdb-4f13-8b02-58a38250ff2b-4	b1c57f67-a147-430d-bbe7-707797db8214	1425554179.89	False	1425554179.89
fe6e202e-9fdb-4f13-8b02-58a38250ff2b-5	b1c57f67-a147-430d-bbe7-707797db8214	1425554478.64	True	1425554478.64
fe6e202e-9fdb-4f13-8b02-58a38250ff2b-6	b1c57f67-a147-430d-bbe7-707797db8214	1425554484.24	False	1425554484.24
fe6e202e-9fdb-4f13-8b02-58a38250ff2b-7	b1c57f67-a147-430d-bbe7-707797db8214	1425554774.51	True	1425554774.51
fe6e202e-9fdb-4f13-8b02-58a38250ff2b-8	b1c57f67-a147-430d-bbe7-707797db8214	1425554779.61	False	1425554779.61
fe6e202e-9fdb-4f13-8b02-58a38250ff2b-9	b1c57f67-a147-430d-bbe7-707797db8214	1425554939.5	True	1425554939.5
fe6e202e-9fdb-4f13-8b02-58a38250ff2b-10	b1c57f67-a147-430d-bbe7-707797db8214	1425554943.62	False	1425554943.62
fe6e202e-9fdb-4f13-8b02-58a38250ff2b-11	b1c57f67-a147-430d-bbe7-707797db8214	1425555590.5	True	1425555590.5
fe6e202e-9fdb-4f13-8b02-58a38250ff2b-12	b1c57f67-a147-430d-bbe7-707797db8214	1425555595.84	False	1425555595.84
fe6e202e-9fdb-4f13-8b02-58a38250ff2b-13	b1c57f67-a147-430d-bbe7-707797db8214	1425556024.98	True	1425556024.98
fe6e202e-9fdb-4f13-8b02-58a38250ff2b-14	b1c57f67-a147-430d-bbe7-707797db8214	1425556029.96	False	1425556029.96
fe6e202e-9fdb-4f13-8b02-58a38250ff2b-15	b1c57f67-a147-430d-bbe7-707797db8214	1425556254.29	True	1425556254.29
fe6e202e-9fdb-4f13-8b02-58a38250ff2b-16	b1c57f67-a147-430d-bbe7-707797db8214	1425556259.27	False	1425556259.27
fe6e202e-9fdb-4f13-8b02-58a38250ff2b-17	b1c57f67-a147-430d-bbe7-707797db8214	1425556475.03	True	1425556475.03
fe6e202e-9fdb-4f13-8b02-58a38250ff2b-18	b1c57f67-a147-430d-bbe7-707797db8214	1425556505.72	False	1425556505.72
fe6e202e-9fdb-4f13-8b02-58a38250ff2b-19	b1c57f67-a147-430d-bbe7-707797db8214	1425556569.09	True	1425556569.09
fe6e202e-9fdb-4f13-8b02-58a38250ff2b-20	b1c57f67-a147-430d-bbe7-707797db8214	1425556584.44	False	1425556584.44
fe6e202e-9fdb-4f13-8b02-58a38250ff2b-21	b1c57f67-a147-430d-bbe7-707797db8214	1425556696.98	True	1425556696.98
fe6e202e-9fdb-4f13-8b02-58a38250ff2b-22	b1c57f67-a147-430d-bbe7-707797db8214	1425556713.88	False	1425556713.88
fe6e202e-9fdb-4f13-8b02-58a38250ff2b-23	b1c57f67-a147-430d-bbe7-707797db8214	1425556716.54	True	1425556716.54
fe6e202e-9fdb-4f13-8b02-58a38250ff2b-24	b1c57f67-a147-430d-bbe7-707797db8214	1425556741.88	False	1425556741.88
fe6e202e-9fdb-4f13-8b02-58a38250ff2b-25	b1c57f67-a147-430d-bbe7-707797db8214	1425556880.33	True	1425556880.33
fe6e202e-9fdb-4f13-8b02-58a38250ff2b-26	b1c57f67-a147-430d-bbe7-707797db8214	1425556892.09	False	1425556892.09
8c2cd529-684b-48ad-b79b-07ba40ac9e13-1	a78403c4-efed-4327-9c82-a7adf79be146	1423930745.2	False	1423930745.2
8c2cd529-684b-48ad-b79b-07ba40ac9e13-2	a78403c4-efed-4327-9c82-a7adf79be146	1423930745.39	True	1423930745.39
8c2cd529-684b-48ad-b79b-07ba40ac9e13-3	a78403c4-efed-4327-9c82-a7adf79be146	1423930994.18	False	1423930994.18
8c2cd529-684b-48ad-b79b-07ba40ac9e13-4	a78403c4-efed-4327-9c82-a7adf79be146	1423931071.97	True	1423931071.97
8c2cd529-684b-48ad-b79b-07ba40ac9e13-5	a78403c4-efed-4327-9c82-a7adf79be146	1423931101.69	False	1423931101.69
8c2cd529-684b-48ad-b79b-07ba40ac9e13-6	a78403c4-efed-4327-9c82-a7adf79be146	1423931109.08	True	1423931109.08
8c2cd529-684b-48ad-b79b-07ba40ac9e13-7	a78403c4-efed-4327-9c82-a7adf79be146	1423931179.63	False	1423931179.63
8c2cd529-684b-48ad-b79b-07ba40ac9e13-8	a78403c4-efed-4327-9c82-a7adf79be146	1423931199.01	True	1423931199.01
8c2cd529-684b-48ad-b79b-07ba40ac9e13-9	a78403c4-efed-4327-9c82-a7adf79be146	1423931412.01	False	1423931412.01
8c2cd529-684b-48ad-b79b-07ba40ac9e13-10	a78403c4-efed-4327-9c82-a7adf79be146	1423931422.22	True	1423931422.22
8c2cd529-684b-48ad-b79b-07ba40ac9e13-11	a78403c4-efed-4327-9c82-a7adf79be146	1423931482.52	False	1423931482.52
8c2cd529-684b-48ad-b79b-07ba40ac9e13-12	a78403c4-efed-4327-9c82-a7adf79be146	1423931499.97	True	1423931499.97
8c2cd529-684b-48ad-b79b-07ba40ac9e13-13	a78403c4-efed-4327-9c82-a7adf79be146	1423931616.42	False	1423931616.42
8c2cd529-684b-48ad-b79b-07ba40ac9e13-14	a78403c4-efed-4327-9c82-a7adf79be146	1423931636.78	True	1423931636.78
8c2cd529-684b-48ad-b79b-07ba40ac9e13-15	a78403c4-efed-4327-9c82-a7adf79be146	1423932815.02	False	1423932815.02
8c2cd529-684b-48ad-b79b-07ba40ac9e13-16	a78403c4-efed-4327-9c82-a7adf79be146	1423932872.71	True	1423932872.71
8c2cd529-684b-48ad-b79b-07ba40ac9e13-17	a78403c4-efed-4327-9c82-a7adf79be146	1423932885.83	False	1423932885.83
8c2cd529-684b-48ad-b79b-07ba40ac9e13-18	a78403c4-efed-4327-9c82-a7adf79be146	1423932913.42	True	1423932913.42
8c2cd529-684b-48ad-b79b-07ba40ac9e13-19	a78403c4-efed-4327-9c82-a7adf79be146	1423933180.52	False	1423933180.52
8c2cd529-684b-48ad-b79b-07ba40ac9e13-20	a78403c4-efed-4327-9c82-a7adf79be146	1423933277.5	True	1423933277.5
8c2cd529-684b-48ad-b79b-07ba40ac9e13-21	a78403c4-efed-4327-9c82-a7adf79be146	1423933379.31	False	1423933379.31
8c2cd529-684b-48ad-b79b-07ba40ac9e13-22	a78403c4-efed-4327-9c82-a7adf79be146	1423933380.09	True	1423933380.09
64a2cef7-05d5-4a07-aee1-9589f9ffbde0-1	7fd02dab-b230-4df9-a2ef-6042abb3bc0a	1425582130.37	True	1425582130.37
64a2cef7-05d5-4a07-aee1-9589f9ffbde0-2	7fd02dab-b230-4df9-a2ef-6042abb3bc0a	1425582249.35	False	1425582249.35
c39e327d-f1ba-4d87-b16a-3b8b4579f937-1	50a2c0c6-14e2-4808-83f5-d22af17deabb	1427801579.55	False	1427801579.55
c39e327d-f1ba-4d87-b16a-3b8b4579f937-2	50a2c0c6-14e2-4808-83f5-d22af17deabb	1427806804.7	True	1427806804.7
f5abffcd-857e-4a8b-8579-8e231590088c-1	cfc1faa5-c6c2-47f0-8e8c-cc3288bca782	1426669992.31	True	1426669992.31
f5abffcd-857e-4a8b-8579-8e231590088c-2	cfc1faa5-c6c2-47f0-8e8c-cc3288bca782	1426670067.44	False	1426670067.44
f5abffcd-857e-4a8b-8579-8e231590088c-3	cfc1faa5-c6c2-47f0-8e8c-cc3288bca782	1426670194.01	True	1426670194.01
f5abffcd-857e-4a8b-8579-8e231590088c-4	cfc1faa5-c6c2-47f0-8e8c-cc3288bca782	1426670204.28	False	1426670204.28
f5abffcd-857e-4a8b-8579-8e231590088c-5	cfc1faa5-c6c2-47f0-8e8c-cc3288bca782	1426670783.14	True	1426670783.14
f5abffcd-857e-4a8b-8579-8e231590088c-6	cfc1faa5-c6c2-47f0-8e8c-cc3288bca782	1426670893.41	False	1426670893.41
f5abffcd-857e-4a8b-8579-8e231590088c-7	cfc1faa5-c6c2-47f0-8e8c-cc3288bca782	1426670968.01	True	1426670968.01
f5abffcd-857e-4a8b-8579-8e231590088c-8	cfc1faa5-c6c2-47f0-8e8c-cc3288bca782	1426670973.88	False	1426670973.88
50819a6a-8010-4e40-847d-d46a494def69-1	89573969-c537-47da-b938-ba88f230f2d6	1428361046.85	True	1428361046.85
50819a6a-8010-4e40-847d-d46a494def69-2	89573969-c537-47da-b938-ba88f230f2d6	1428361056.88	False	1428361056.88
50819a6a-8010-4e40-847d-d46a494def69-3	89573969-c537-47da-b938-ba88f230f2d6	1428361153.24	True	1428361153.24
50819a6a-8010-4e40-847d-d46a494def69-4	89573969-c537-47da-b938-ba88f230f2d6	1428361163.2	False	1428361163.2
50819a6a-8010-4e40-847d-d46a494def69-5	89573969-c537-47da-b938-ba88f230f2d6	1428361613.85	True	1428361613.85
50819a6a-8010-4e40-847d-d46a494def69-6	89573969-c537-47da-b938-ba88f230f2d6	1428361661.1	False	1428361661.1
50819a6a-8010-4e40-847d-d46a494def69-7	89573969-c537-47da-b938-ba88f230f2d6	1428361681.82	True	1428361681.82
50819a6a-8010-4e40-847d-d46a494def69-8	89573969-c537-47da-b938-ba88f230f2d6	1428361691.97	False	1428361691.97
50819a6a-8010-4e40-847d-d46a494def69-9	89573969-c537-47da-b938-ba88f230f2d6	1428361701.52	True	1428361701.52
50819a6a-8010-4e40-847d-d46a494def69-10	89573969-c537-47da-b938-ba88f230f2d6	1428361711.54	False	1428361711.54
50819a6a-8010-4e40-847d-d46a494def69-11	89573969-c537-47da-b938-ba88f230f2d6	1428361723.72	True	1428361723.72
50819a6a-8010-4e40-847d-d46a494def69-12	89573969-c537-47da-b938-ba88f230f2d6	1428361771.18	False	1428361771.18
50819a6a-8010-4e40-847d-d46a494def69-13	89573969-c537-47da-b938-ba88f230f2d6	1428361779.34	True	1428361779.34
50819a6a-8010-4e40-847d-d46a494def69-14	89573969-c537-47da-b938-ba88f230f2d6	1428361789.39	False	1428361789.39
50819a6a-8010-4e40-847d-d46a494def69-15	89573969-c537-47da-b938-ba88f230f2d6	1428361801.67	True	1428361801.67
50819a6a-8010-4e40-847d-d46a494def69-16	89573969-c537-47da-b938-ba88f230f2d6	1428361811.63	False	1428361811.63
50819a6a-8010-4e40-847d-d46a494def69-17	89573969-c537-47da-b938-ba88f230f2d6	1428361815.13	True	1428361815.13
50819a6a-8010-4e40-847d-d46a494def69-18	89573969-c537-47da-b938-ba88f230f2d6	1428362662.95	False	1428362662.95
50819a6a-8010-4e40-847d-d46a494def69-19	89573969-c537-47da-b938-ba88f230f2d6	1428362676.61	True	1428362676.61
50819a6a-8010-4e40-847d-d46a494def69-20	89573969-c537-47da-b938-ba88f230f2d6	1428363001.99	False	1428363001.99
50819a6a-8010-4e40-847d-d46a494def69-21	89573969-c537-47da-b938-ba88f230f2d6	1428363021.2	True	1428363021.2
50819a6a-8010-4e40-847d-d46a494def69-22	89573969-c537-47da-b938-ba88f230f2d6	1428363372.86	False	1428363372.86
50819a6a-8010-4e40-847d-d46a494def69-23	89573969-c537-47da-b938-ba88f230f2d6	1428363377.12	True	1428363377.12
50819a6a-8010-4e40-847d-d46a494def69-24	89573969-c537-47da-b938-ba88f230f2d6	1428363386.34	False	1428363386.34
50819a6a-8010-4e40-847d-d46a494def69-25	89573969-c537-47da-b938-ba88f230f2d6	1428363432.75	True	1428363432.75
50819a6a-8010-4e40-847d-d46a494def69-26	89573969-c537-47da-b938-ba88f230f2d6	1428363442.35	False	1428363442.35
50819a6a-8010-4e40-847d-d46a494def69-27	89573969-c537-47da-b938-ba88f230f2d6	1428363448.43	True	1428363448.43
50819a6a-8010-4e40-847d-d46a494def69-28	89573969-c537-47da-b938-ba88f230f2d6	1428363458.54	False	1428363458.54
50819a6a-8010-4e40-847d-d46a494def69-29	89573969-c537-47da-b938-ba88f230f2d6	1428363497.23	True	1428363497.23
50819a6a-8010-4e40-847d-d46a494def69-30	89573969-c537-47da-b938-ba88f230f2d6	1428363572.85	False	1428363572.85
50819a6a-8010-4e40-847d-d46a494def69-31	89573969-c537-47da-b938-ba88f230f2d6	1428363627.72	True	1428363627.72
50819a6a-8010-4e40-847d-d46a494def69-32	89573969-c537-47da-b938-ba88f230f2d6	1428363637.51	False	1428363637.51
50819a6a-8010-4e40-847d-d46a494def69-33	89573969-c537-47da-b938-ba88f230f2d6	1428363646.25	True	1428363646.25
50819a6a-8010-4e40-847d-d46a494def69-34	89573969-c537-47da-b938-ba88f230f2d6	1428363656.34	False	1428363656.34
50819a6a-8010-4e40-847d-d46a494def69-35	89573969-c537-47da-b938-ba88f230f2d6	1428364013.22	True	1428364013.22
50819a6a-8010-4e40-847d-d46a494def69-36	89573969-c537-47da-b938-ba88f230f2d6	1428364420.19	False	1428364420.19
50819a6a-8010-4e40-847d-d46a494def69-37	89573969-c537-47da-b938-ba88f230f2d6	1428364463.7	True	1428364463.7
50819a6a-8010-4e40-847d-d46a494def69-38	89573969-c537-47da-b938-ba88f230f2d6	1428364486.51	False	1428364486.51
180fcf91-8750-4416-9e3f-a238be920917-1	b1c57f67-a147-430d-bbe7-707797db8214	1425124802.42	True	1425124802.42
180fcf91-8750-4416-9e3f-a238be920917-2	b1c57f67-a147-430d-bbe7-707797db8214	1425124862.61	False	1425124862.61
180fcf91-8750-4416-9e3f-a238be920917-3	b1c57f67-a147-430d-bbe7-707797db8214	1425125402.04	True	1425125402.04
180fcf91-8750-4416-9e3f-a238be920917-4	b1c57f67-a147-430d-bbe7-707797db8214	1425125464.06	False	1425125464.06
281da065-5acc-436a-8e92-84b861357b88-1	1ab4e9a3-858c-44d6-a163-734fc5040f85	1427957167.86	False	1427957167.86
281da065-5acc-436a-8e92-84b861357b88-2	1ab4e9a3-858c-44d6-a163-734fc5040f85	1427957826.0	True	1427957826.0
281da065-5acc-436a-8e92-84b861357b88-3	1ab4e9a3-858c-44d6-a163-734fc5040f85	1427957873.51	False	1427957873.51
281da065-5acc-436a-8e92-84b861357b88-4	1ab4e9a3-858c-44d6-a163-734fc5040f85	1427957895.0	True	1427957895.0
281da065-5acc-436a-8e92-84b861357b88-5	1ab4e9a3-858c-44d6-a163-734fc5040f85	1427957931.76	False	1427957931.76
281da065-5acc-436a-8e92-84b861357b88-6	1ab4e9a3-858c-44d6-a163-734fc5040f85	1427958014.94	True	1427958014.94
281da065-5acc-436a-8e92-84b861357b88-7	1ab4e9a3-858c-44d6-a163-734fc5040f85	1427958028.44	False	1427958028.44
281da065-5acc-436a-8e92-84b861357b88-8	1ab4e9a3-858c-44d6-a163-734fc5040f85	1427958380.61	True	1427958380.61
281da065-5acc-436a-8e92-84b861357b88-9	1ab4e9a3-858c-44d6-a163-734fc5040f85	1427958391.25	False	1427958391.25
605d7f35-05a7-4731-a62d-98e9c84b3dd8-1	1ab4e9a3-858c-44d6-a163-734fc5040f85	1427845583.51	True	1427845583.51
605d7f35-05a7-4731-a62d-98e9c84b3dd8-2	1ab4e9a3-858c-44d6-a163-734fc5040f85	1427845584.71	False	1427845584.71
605d7f35-05a7-4731-a62d-98e9c84b3dd8-3	1ab4e9a3-858c-44d6-a163-734fc5040f85	1427845585.46	True	1427845585.46
605d7f35-05a7-4731-a62d-98e9c84b3dd8-4	1ab4e9a3-858c-44d6-a163-734fc5040f85	1427845896.3	False	1427845896.3
605d7f35-05a7-4731-a62d-98e9c84b3dd8-5	1ab4e9a3-858c-44d6-a163-734fc5040f85	1427846326.7	True	1427846326.7
605d7f35-05a7-4731-a62d-98e9c84b3dd8-6	1ab4e9a3-858c-44d6-a163-734fc5040f85	1427846493.65	False	1427846493.65
605d7f35-05a7-4731-a62d-98e9c84b3dd8-7	1ab4e9a3-858c-44d6-a163-734fc5040f85	1427846567.82	True	1427846567.82
605d7f35-05a7-4731-a62d-98e9c84b3dd8-8	1ab4e9a3-858c-44d6-a163-734fc5040f85	1427846599.64	False	1427846599.64
d2cc2fdf-d009-4a07-bad3-01159fdc9355-1	7fd02dab-b230-4df9-a2ef-6042abb3bc0a	1425504774.24	False	1425504774.24
094cfccd-7e1a-4de0-b06f-48cd6508f58e-1	2b7f3ffd-f0a6-4f6f-9a1c-f134d1c7cf86	1425354134.06	True	1425354134.06
094cfccd-7e1a-4de0-b06f-48cd6508f58e-2	2b7f3ffd-f0a6-4f6f-9a1c-f134d1c7cf86	1425354146.21	False	1425354146.21
72c16bc6-12d2-40fe-8304-f7dcf20be613-1	cce15001-6e8c-4444-809f-d1a72193007a	1426668171.56	True	1426668171.56
72c16bc6-12d2-40fe-8304-f7dcf20be613-2	cce15001-6e8c-4444-809f-d1a72193007a	1426668279.4	False	1426668279.4
72c16bc6-12d2-40fe-8304-f7dcf20be613-3	cce15001-6e8c-4444-809f-d1a72193007a	1426668644.99	True	1426668644.99
72c16bc6-12d2-40fe-8304-f7dcf20be613-4	cce15001-6e8c-4444-809f-d1a72193007a	1426668645.96	False	1426668645.96
72c16bc6-12d2-40fe-8304-f7dcf20be613-5	cce15001-6e8c-4444-809f-d1a72193007a	1426668965.5	True	1426668965.5
72c16bc6-12d2-40fe-8304-f7dcf20be613-6	cce15001-6e8c-4444-809f-d1a72193007a	1426668966.47	False	1426668966.47
72c16bc6-12d2-40fe-8304-f7dcf20be613-7	cce15001-6e8c-4444-809f-d1a72193007a	1426669268.56	True	1426669268.56
72c16bc6-12d2-40fe-8304-f7dcf20be613-8	cce15001-6e8c-4444-809f-d1a72193007a	1426669272.39	False	1426669272.39
72c16bc6-12d2-40fe-8304-f7dcf20be613-9	cce15001-6e8c-4444-809f-d1a72193007a	1426669493.83	True	1426669493.83
72c16bc6-12d2-40fe-8304-f7dcf20be613-10	cce15001-6e8c-4444-809f-d1a72193007a	1426669656.22	False	1426669656.22
72c16bc6-12d2-40fe-8304-f7dcf20be613-11	cce15001-6e8c-4444-809f-d1a72193007a	1426669710.69	True	1426669710.69
72c16bc6-12d2-40fe-8304-f7dcf20be613-12	cce15001-6e8c-4444-809f-d1a72193007a	1426670042.12	False	1426670042.12
72c16bc6-12d2-40fe-8304-f7dcf20be613-13	cce15001-6e8c-4444-809f-d1a72193007a	1426670076.51	True	1426670076.51
72c16bc6-12d2-40fe-8304-f7dcf20be613-14	cce15001-6e8c-4444-809f-d1a72193007a	1426670268.44	False	1426670268.44
72c16bc6-12d2-40fe-8304-f7dcf20be613-15	cce15001-6e8c-4444-809f-d1a72193007a	1426670312.08	True	1426670312.08
72c16bc6-12d2-40fe-8304-f7dcf20be613-16	cce15001-6e8c-4444-809f-d1a72193007a	1426671602.33	False	1426671602.33
72c16bc6-12d2-40fe-8304-f7dcf20be613-17	cce15001-6e8c-4444-809f-d1a72193007a	1426671609.65	True	1426671609.65
72c16bc6-12d2-40fe-8304-f7dcf20be613-18	cce15001-6e8c-4444-809f-d1a72193007a	1426672069.26	False	1426672069.26
72c16bc6-12d2-40fe-8304-f7dcf20be613-19	cce15001-6e8c-4444-809f-d1a72193007a	1426672095.48	True	1426672095.48
cffe934b-44c9-4940-a818-e0c7da6cf5c1-1	6a991364-08cb-43a0-b381-31fe42161e4c	1424516806.62	False	1424516806.62
cffe934b-44c9-4940-a818-e0c7da6cf5c1-2	6a991364-08cb-43a0-b381-31fe42161e4c	1424516808.49	True	1424516808.49
cffe934b-44c9-4940-a818-e0c7da6cf5c1-3	6a991364-08cb-43a0-b381-31fe42161e4c	1424516987.59	False	1424516987.59
cffe934b-44c9-4940-a818-e0c7da6cf5c1-4	6a991364-08cb-43a0-b381-31fe42161e4c	1424516988.94	True	1424516988.94
cffe934b-44c9-4940-a818-e0c7da6cf5c1-5	6a991364-08cb-43a0-b381-31fe42161e4c	1424517019.39	False	1424517019.39
cffe934b-44c9-4940-a818-e0c7da6cf5c1-6	6a991364-08cb-43a0-b381-31fe42161e4c	1424517743.42	True	1424517743.42
cffe934b-44c9-4940-a818-e0c7da6cf5c1-7	6a991364-08cb-43a0-b381-31fe42161e4c	1424517781.24	False	1424517781.24
cffe934b-44c9-4940-a818-e0c7da6cf5c1-8	6a991364-08cb-43a0-b381-31fe42161e4c	1424519684.64	True	1424519684.64
cffe934b-44c9-4940-a818-e0c7da6cf5c1-9	6a991364-08cb-43a0-b381-31fe42161e4c	1424519722.53	False	1424519722.53
cffe934b-44c9-4940-a818-e0c7da6cf5c1-10	6a991364-08cb-43a0-b381-31fe42161e4c	1424520119.37	True	1424520119.37
cffe934b-44c9-4940-a818-e0c7da6cf5c1-11	6a991364-08cb-43a0-b381-31fe42161e4c	1424520121.75	False	1424520121.75
57acb150-2b3f-426d-aaa0-15977c9efb18-1	12763e76-5edd-4f6a-8a1a-a46a879a9366	1426702998.85	True	1426702998.85
57acb150-2b3f-426d-aaa0-15977c9efb18-2	12763e76-5edd-4f6a-8a1a-a46a879a9366	1426703236.56	False	1426703236.56
57acb150-2b3f-426d-aaa0-15977c9efb18-3	12763e76-5edd-4f6a-8a1a-a46a879a9366	1426703457.58	True	1426703457.58
57acb150-2b3f-426d-aaa0-15977c9efb18-4	12763e76-5edd-4f6a-8a1a-a46a879a9366	1426703464.52	False	1426703464.52
57acb150-2b3f-426d-aaa0-15977c9efb18-5	12763e76-5edd-4f6a-8a1a-a46a879a9366	1426703495.58	True	1426703495.58
57acb150-2b3f-426d-aaa0-15977c9efb18-6	12763e76-5edd-4f6a-8a1a-a46a879a9366	1426703503.75	False	1426703503.75
57acb150-2b3f-426d-aaa0-15977c9efb18-7	12763e76-5edd-4f6a-8a1a-a46a879a9366	1426703847.56	True	1426703847.56
57acb150-2b3f-426d-aaa0-15977c9efb18-8	12763e76-5edd-4f6a-8a1a-a46a879a9366	1426703850.87	False	1426703850.87
57acb150-2b3f-426d-aaa0-15977c9efb18-9	12763e76-5edd-4f6a-8a1a-a46a879a9366	1426704950.8	True	1426704950.8
57acb150-2b3f-426d-aaa0-15977c9efb18-10	12763e76-5edd-4f6a-8a1a-a46a879a9366	1426704953.79	False	1426704953.79
57acb150-2b3f-426d-aaa0-15977c9efb18-11	12763e76-5edd-4f6a-8a1a-a46a879a9366	1426705042.1	True	1426705042.1
57acb150-2b3f-426d-aaa0-15977c9efb18-12	12763e76-5edd-4f6a-8a1a-a46a879a9366	1426705051.82	False	1426705051.82
9c378e3a-4067-44e5-8651-c186a9330c7d-1	8cf1b5be-cfd2-4005-b80e-24abb3f33c82	1424623693.18	False	1424623693.18
9c378e3a-4067-44e5-8651-c186a9330c7d-2	8cf1b5be-cfd2-4005-b80e-24abb3f33c82	1424623778.8	True	1424623778.8
9c378e3a-4067-44e5-8651-c186a9330c7d-3	8cf1b5be-cfd2-4005-b80e-24abb3f33c82	1424623780.13	False	1424623780.13
9c378e3a-4067-44e5-8651-c186a9330c7d-4	8cf1b5be-cfd2-4005-b80e-24abb3f33c82	1424623789.65	True	1424623789.65
9c378e3a-4067-44e5-8651-c186a9330c7d-5	8cf1b5be-cfd2-4005-b80e-24abb3f33c82	1424624645.95	False	1424624645.95
e45fcea0-91a6-479a-bce8-9ad58dd94be4-1	b1233bc3-bfd3-4791-a48a-f3aa2ab8f475	1424777322.23	True	1424777322.23
e45fcea0-91a6-479a-bce8-9ad58dd94be4-2	b1233bc3-bfd3-4791-a48a-f3aa2ab8f475	1424777369.82	False	1424777369.82
e45fcea0-91a6-479a-bce8-9ad58dd94be4-3	b1233bc3-bfd3-4791-a48a-f3aa2ab8f475	1424777395.92	True	1424777395.92
e45fcea0-91a6-479a-bce8-9ad58dd94be4-4	b1233bc3-bfd3-4791-a48a-f3aa2ab8f475	1424777916.65	False	1424777916.65
9dbb3d54-255b-4b73-89b8-82872ee0827c-1	5ce5e5b1-9f83-46f0-beb4-6d0d8547b913	1426205452.68	True	1426205452.68
9dbb3d54-255b-4b73-89b8-82872ee0827c-2	5ce5e5b1-9f83-46f0-beb4-6d0d8547b913	1426205453.74	False	1426205453.74
9dbb3d54-255b-4b73-89b8-82872ee0827c-3	5ce5e5b1-9f83-46f0-beb4-6d0d8547b913	1426207055.83	True	1426207055.83
bc15b145-ca6f-4cea-8c38-9a6b5045027d-1	074abdf7-4c55-400f-9daf-f11bc12195c1	1426583828.85	True	1426583828.85
652bc90c-3d85-403f-a973-5b58bc0302cc-1	b1c57f67-a147-430d-bbe7-707797db8214	1425682376.96	True	1425682376.96
652bc90c-3d85-403f-a973-5b58bc0302cc-2	b1c57f67-a147-430d-bbe7-707797db8214	1425682510.37	False	1425682510.37
a3b591bf-4718-4847-bb2c-48a9cca0c550-1	b1233bc3-bfd3-4791-a48a-f3aa2ab8f475	1426533856.66	False	1426533856.66
fab7cca7-d3ab-432a-988a-4ac4cb7d3dcd-1	12763e76-5edd-4f6a-8a1a-a46a879a9366	1427367131.7	True	1427367131.7
fab7cca7-d3ab-432a-988a-4ac4cb7d3dcd-2	12763e76-5edd-4f6a-8a1a-a46a879a9366	1427367141.35	False	1427367141.35
fab7cca7-d3ab-432a-988a-4ac4cb7d3dcd-3	12763e76-5edd-4f6a-8a1a-a46a879a9366	1427367654.83	True	1427367654.83
fab7cca7-d3ab-432a-988a-4ac4cb7d3dcd-4	12763e76-5edd-4f6a-8a1a-a46a879a9366	1427367664.3	False	1427367664.3
fab7cca7-d3ab-432a-988a-4ac4cb7d3dcd-5	12763e76-5edd-4f6a-8a1a-a46a879a9366	1427367995.97	True	1427367995.97
fab7cca7-d3ab-432a-988a-4ac4cb7d3dcd-6	12763e76-5edd-4f6a-8a1a-a46a879a9366	1427368015.0	False	1427368015.0
874519ca-88a4-4ebc-8484-2c5c51271408-1	cfc1faa5-c6c2-47f0-8e8c-cc3288bca782	1426204346.74	True	1426204346.74
874519ca-88a4-4ebc-8484-2c5c51271408-2	cfc1faa5-c6c2-47f0-8e8c-cc3288bca782	1426204454.68	False	1426204454.68
874519ca-88a4-4ebc-8484-2c5c51271408-3	cfc1faa5-c6c2-47f0-8e8c-cc3288bca782	1426204466.11	True	1426204466.11
874519ca-88a4-4ebc-8484-2c5c51271408-4	cfc1faa5-c6c2-47f0-8e8c-cc3288bca782	1426204599.35	False	1426204599.35
874519ca-88a4-4ebc-8484-2c5c51271408-5	cfc1faa5-c6c2-47f0-8e8c-cc3288bca782	1426204606.23	True	1426204606.23
874519ca-88a4-4ebc-8484-2c5c51271408-6	cfc1faa5-c6c2-47f0-8e8c-cc3288bca782	1426204980.29	False	1426204980.29
874519ca-88a4-4ebc-8484-2c5c51271408-7	cfc1faa5-c6c2-47f0-8e8c-cc3288bca782	1426205641.1	True	1426205641.1
874519ca-88a4-4ebc-8484-2c5c51271408-8	cfc1faa5-c6c2-47f0-8e8c-cc3288bca782	1426205705.34	False	1426205705.34
874519ca-88a4-4ebc-8484-2c5c51271408-9	cfc1faa5-c6c2-47f0-8e8c-cc3288bca782	1426205783.14	True	1426205783.14
b10f2f1b-b6f3-4962-9457-cea30add1d01-1	cfc1faa5-c6c2-47f0-8e8c-cc3288bca782	1425941891.14	False	1425941891.14
b10f2f1b-b6f3-4962-9457-cea30add1d01-2	cfc1faa5-c6c2-47f0-8e8c-cc3288bca782	1425941898.56	True	1425941898.56
b10f2f1b-b6f3-4962-9457-cea30add1d01-3	cfc1faa5-c6c2-47f0-8e8c-cc3288bca782	1425941966.62	False	1425941966.62
b10f2f1b-b6f3-4962-9457-cea30add1d01-4	cfc1faa5-c6c2-47f0-8e8c-cc3288bca782	1425941968.26	True	1425941968.26
b10f2f1b-b6f3-4962-9457-cea30add1d01-5	cfc1faa5-c6c2-47f0-8e8c-cc3288bca782	1425942023.37	False	1425942023.37
b10f2f1b-b6f3-4962-9457-cea30add1d01-6	cfc1faa5-c6c2-47f0-8e8c-cc3288bca782	1425942027.4	True	1425942027.4
b10f2f1b-b6f3-4962-9457-cea30add1d01-7	cfc1faa5-c6c2-47f0-8e8c-cc3288bca782	1425942105.6	False	1425942105.6
b10f2f1b-b6f3-4962-9457-cea30add1d01-8	cfc1faa5-c6c2-47f0-8e8c-cc3288bca782	1425942123.02	True	1425942123.02
b10f2f1b-b6f3-4962-9457-cea30add1d01-9	cfc1faa5-c6c2-47f0-8e8c-cc3288bca782	1425942155.14	False	1425942155.14
b10f2f1b-b6f3-4962-9457-cea30add1d01-10	cfc1faa5-c6c2-47f0-8e8c-cc3288bca782	1425942284.71	True	1425942284.71
b10f2f1b-b6f3-4962-9457-cea30add1d01-11	cfc1faa5-c6c2-47f0-8e8c-cc3288bca782	1425942435.27	False	1425942435.27
b10f2f1b-b6f3-4962-9457-cea30add1d01-12	cfc1faa5-c6c2-47f0-8e8c-cc3288bca782	1425942498.34	True	1425942498.34
b10f2f1b-b6f3-4962-9457-cea30add1d01-13	cfc1faa5-c6c2-47f0-8e8c-cc3288bca782	1425942530.43	False	1425942530.43
b10f2f1b-b6f3-4962-9457-cea30add1d01-14	cfc1faa5-c6c2-47f0-8e8c-cc3288bca782	1425942548.85	True	1425942548.85
b10f2f1b-b6f3-4962-9457-cea30add1d01-15	cfc1faa5-c6c2-47f0-8e8c-cc3288bca782	1425942671.41	False	1425942671.41
b10f2f1b-b6f3-4962-9457-cea30add1d01-16	cfc1faa5-c6c2-47f0-8e8c-cc3288bca782	1425942798.92	True	1425942798.92
b10f2f1b-b6f3-4962-9457-cea30add1d01-17	cfc1faa5-c6c2-47f0-8e8c-cc3288bca782	1425943345.12	False	1425943345.12
b10f2f1b-b6f3-4962-9457-cea30add1d01-18	cfc1faa5-c6c2-47f0-8e8c-cc3288bca782	1425943346.7	True	1425943346.7
b10f2f1b-b6f3-4962-9457-cea30add1d01-19	cfc1faa5-c6c2-47f0-8e8c-cc3288bca782	1425943398.57	False	1425943398.57
b10f2f1b-b6f3-4962-9457-cea30add1d01-20	cfc1faa5-c6c2-47f0-8e8c-cc3288bca782	1425944516.86	True	1425944516.86
b10f2f1b-b6f3-4962-9457-cea30add1d01-21	cfc1faa5-c6c2-47f0-8e8c-cc3288bca782	1425944548.76	False	1425944548.76
b10f2f1b-b6f3-4962-9457-cea30add1d01-22	cfc1faa5-c6c2-47f0-8e8c-cc3288bca782	1425944555.1	True	1425944555.1
b10f2f1b-b6f3-4962-9457-cea30add1d01-23	cfc1faa5-c6c2-47f0-8e8c-cc3288bca782	1425944732.47	False	1425944732.47
b10f2f1b-b6f3-4962-9457-cea30add1d01-24	cfc1faa5-c6c2-47f0-8e8c-cc3288bca782	1425944771.68	True	1425944771.68
b10f2f1b-b6f3-4962-9457-cea30add1d01-25	cfc1faa5-c6c2-47f0-8e8c-cc3288bca782	1425944873.1	False	1425944873.1
b10f2f1b-b6f3-4962-9457-cea30add1d01-26	cfc1faa5-c6c2-47f0-8e8c-cc3288bca782	1425945009.57	True	1425945009.57
b10f2f1b-b6f3-4962-9457-cea30add1d01-27	cfc1faa5-c6c2-47f0-8e8c-cc3288bca782	1425945116.07	False	1425945116.07
b10f2f1b-b6f3-4962-9457-cea30add1d01-28	cfc1faa5-c6c2-47f0-8e8c-cc3288bca782	1425945155.6	True	1425945155.6
b10f2f1b-b6f3-4962-9457-cea30add1d01-29	cfc1faa5-c6c2-47f0-8e8c-cc3288bca782	1425945248.78	False	1425945248.78
b10f2f1b-b6f3-4962-9457-cea30add1d01-30	cfc1faa5-c6c2-47f0-8e8c-cc3288bca782	1425945274.45	True	1425945274.45
b10f2f1b-b6f3-4962-9457-cea30add1d01-31	cfc1faa5-c6c2-47f0-8e8c-cc3288bca782	1425945404.98	False	1425945404.98
b10f2f1b-b6f3-4962-9457-cea30add1d01-32	cfc1faa5-c6c2-47f0-8e8c-cc3288bca782	1425945413.49	True	1425945413.49
b10f2f1b-b6f3-4962-9457-cea30add1d01-33	cfc1faa5-c6c2-47f0-8e8c-cc3288bca782	1425945445.41	False	1425945445.41
b10f2f1b-b6f3-4962-9457-cea30add1d01-34	cfc1faa5-c6c2-47f0-8e8c-cc3288bca782	1425945448.64	True	1425945448.64
7170453c-e812-4659-a0be-34b2d0e82677-1	2b7f3ffd-f0a6-4f6f-9a1c-f134d1c7cf86	1425033542.45	False	1425033542.45
8deb3d69-5589-4dcf-ab20-cddf55a98158-1	025d88d3-932c-4c30-8d3b-b7f7719387bc	1427130640.44	False	1427130640.44
8deb3d69-5589-4dcf-ab20-cddf55a98158-2	025d88d3-932c-4c30-8d3b-b7f7719387bc	1427130743.44	True	1427130743.44
8deb3d69-5589-4dcf-ab20-cddf55a98158-3	025d88d3-932c-4c30-8d3b-b7f7719387bc	1427130768.02	False	1427130768.02
8deb3d69-5589-4dcf-ab20-cddf55a98158-4	025d88d3-932c-4c30-8d3b-b7f7719387bc	1427130843.71	True	1427130843.71
8deb3d69-5589-4dcf-ab20-cddf55a98158-5	025d88d3-932c-4c30-8d3b-b7f7719387bc	1427131184.14	False	1427131184.14
8deb3d69-5589-4dcf-ab20-cddf55a98158-6	025d88d3-932c-4c30-8d3b-b7f7719387bc	1427131359.08	True	1427131359.08
8deb3d69-5589-4dcf-ab20-cddf55a98158-7	025d88d3-932c-4c30-8d3b-b7f7719387bc	1427131850.0	False	1427131850.0
8deb3d69-5589-4dcf-ab20-cddf55a98158-8	025d88d3-932c-4c30-8d3b-b7f7719387bc	1427131871.88	True	1427131871.88
8deb3d69-5589-4dcf-ab20-cddf55a98158-9	025d88d3-932c-4c30-8d3b-b7f7719387bc	1427131964.18	False	1427131964.18
8deb3d69-5589-4dcf-ab20-cddf55a98158-10	025d88d3-932c-4c30-8d3b-b7f7719387bc	1427131981.36	True	1427131981.36
8deb3d69-5589-4dcf-ab20-cddf55a98158-11	025d88d3-932c-4c30-8d3b-b7f7719387bc	1427132025.25	False	1427132025.25
8deb3d69-5589-4dcf-ab20-cddf55a98158-12	025d88d3-932c-4c30-8d3b-b7f7719387bc	1427132063.64	True	1427132063.64
8deb3d69-5589-4dcf-ab20-cddf55a98158-13	025d88d3-932c-4c30-8d3b-b7f7719387bc	1427132182.29	False	1427132182.29
8deb3d69-5589-4dcf-ab20-cddf55a98158-14	025d88d3-932c-4c30-8d3b-b7f7719387bc	1427132221.19	True	1427132221.19
8deb3d69-5589-4dcf-ab20-cddf55a98158-15	025d88d3-932c-4c30-8d3b-b7f7719387bc	1427132452.93	False	1427132452.93
8deb3d69-5589-4dcf-ab20-cddf55a98158-16	025d88d3-932c-4c30-8d3b-b7f7719387bc	1427132467.52	True	1427132467.52
8deb3d69-5589-4dcf-ab20-cddf55a98158-17	025d88d3-932c-4c30-8d3b-b7f7719387bc	1427132689.95	False	1427132689.95
8deb3d69-5589-4dcf-ab20-cddf55a98158-18	025d88d3-932c-4c30-8d3b-b7f7719387bc	1427132708.52	True	1427132708.52
8deb3d69-5589-4dcf-ab20-cddf55a98158-19	025d88d3-932c-4c30-8d3b-b7f7719387bc	1427132864.51	False	1427132864.51
8deb3d69-5589-4dcf-ab20-cddf55a98158-20	025d88d3-932c-4c30-8d3b-b7f7719387bc	1427132904.09	True	1427132904.09
8deb3d69-5589-4dcf-ab20-cddf55a98158-21	025d88d3-932c-4c30-8d3b-b7f7719387bc	1427132987.99	False	1427132987.99
8deb3d69-5589-4dcf-ab20-cddf55a98158-22	025d88d3-932c-4c30-8d3b-b7f7719387bc	1427133009.7	True	1427133009.7
8deb3d69-5589-4dcf-ab20-cddf55a98158-23	025d88d3-932c-4c30-8d3b-b7f7719387bc	1427133063.38	False	1427133063.38
8deb3d69-5589-4dcf-ab20-cddf55a98158-24	025d88d3-932c-4c30-8d3b-b7f7719387bc	1427133083.48	True	1427133083.48
8deb3d69-5589-4dcf-ab20-cddf55a98158-25	025d88d3-932c-4c30-8d3b-b7f7719387bc	1427133100.84	False	1427133100.84
8deb3d69-5589-4dcf-ab20-cddf55a98158-26	025d88d3-932c-4c30-8d3b-b7f7719387bc	1427133138.41	True	1427133138.41
8deb3d69-5589-4dcf-ab20-cddf55a98158-27	025d88d3-932c-4c30-8d3b-b7f7719387bc	1427133195.18	False	1427133195.18
8deb3d69-5589-4dcf-ab20-cddf55a98158-28	025d88d3-932c-4c30-8d3b-b7f7719387bc	1427133230.6	True	1427133230.6
8deb3d69-5589-4dcf-ab20-cddf55a98158-29	025d88d3-932c-4c30-8d3b-b7f7719387bc	1427133268.4	False	1427133268.4
8deb3d69-5589-4dcf-ab20-cddf55a98158-30	025d88d3-932c-4c30-8d3b-b7f7719387bc	1427133293.75	True	1427133293.75
8deb3d69-5589-4dcf-ab20-cddf55a98158-31	025d88d3-932c-4c30-8d3b-b7f7719387bc	1427133338.16	False	1427133338.16
8deb3d69-5589-4dcf-ab20-cddf55a98158-32	025d88d3-932c-4c30-8d3b-b7f7719387bc	1427133375.54	True	1427133375.54
8deb3d69-5589-4dcf-ab20-cddf55a98158-33	025d88d3-932c-4c30-8d3b-b7f7719387bc	1427133389.86	False	1427133389.86
8deb3d69-5589-4dcf-ab20-cddf55a98158-34	025d88d3-932c-4c30-8d3b-b7f7719387bc	1427133476.89	True	1427133476.89
8deb3d69-5589-4dcf-ab20-cddf55a98158-35	025d88d3-932c-4c30-8d3b-b7f7719387bc	1427133545.17	False	1427133545.17
8deb3d69-5589-4dcf-ab20-cddf55a98158-36	025d88d3-932c-4c30-8d3b-b7f7719387bc	1427133629.4	True	1427133629.4
8deb3d69-5589-4dcf-ab20-cddf55a98158-37	025d88d3-932c-4c30-8d3b-b7f7719387bc	1427133644.86	False	1427133644.86
8deb3d69-5589-4dcf-ab20-cddf55a98158-38	025d88d3-932c-4c30-8d3b-b7f7719387bc	1427133673.74	True	1427133673.74
8deb3d69-5589-4dcf-ab20-cddf55a98158-39	025d88d3-932c-4c30-8d3b-b7f7719387bc	1427133690.99	False	1427133690.99
8deb3d69-5589-4dcf-ab20-cddf55a98158-40	025d88d3-932c-4c30-8d3b-b7f7719387bc	1427133748.18	True	1427133748.18
8deb3d69-5589-4dcf-ab20-cddf55a98158-41	025d88d3-932c-4c30-8d3b-b7f7719387bc	1427133754.35	False	1427133754.35
8deb3d69-5589-4dcf-ab20-cddf55a98158-42	025d88d3-932c-4c30-8d3b-b7f7719387bc	1427133829.91	True	1427133829.91
8deb3d69-5589-4dcf-ab20-cddf55a98158-43	025d88d3-932c-4c30-8d3b-b7f7719387bc	1427133832.32	False	1427133832.32
8deb3d69-5589-4dcf-ab20-cddf55a98158-44	025d88d3-932c-4c30-8d3b-b7f7719387bc	1427133980.27	True	1427133980.27
8deb3d69-5589-4dcf-ab20-cddf55a98158-45	025d88d3-932c-4c30-8d3b-b7f7719387bc	1427133981.21	False	1427133981.21
8deb3d69-5589-4dcf-ab20-cddf55a98158-46	025d88d3-932c-4c30-8d3b-b7f7719387bc	1427134442.38	True	1427134442.38
8deb3d69-5589-4dcf-ab20-cddf55a98158-47	025d88d3-932c-4c30-8d3b-b7f7719387bc	1427134445.99	False	1427134445.99
8deb3d69-5589-4dcf-ab20-cddf55a98158-48	025d88d3-932c-4c30-8d3b-b7f7719387bc	1427135309.97	True	1427135309.97
463ac898-d3aa-4e6f-9d6e-9f68c021f42e-1	669fe3f9-bb2e-46ce-b01e-6f320aeba642	1428263957.69	False	1428263957.69
463ac898-d3aa-4e6f-9d6e-9f68c021f42e-2	669fe3f9-bb2e-46ce-b01e-6f320aeba642	1428263986.18	True	1428263986.18
7c1a5993-39ec-439e-a34f-61f392e9f32a-1	b1c57f67-a147-430d-bbe7-707797db8214	1425645258.84	True	1425645258.84
7c1a5993-39ec-439e-a34f-61f392e9f32a-2	b1c57f67-a147-430d-bbe7-707797db8214	1425645278.55	False	1425645278.55
7c1a5993-39ec-439e-a34f-61f392e9f32a-3	b1c57f67-a147-430d-bbe7-707797db8214	1425645297.48	True	1425645297.48
7c1a5993-39ec-439e-a34f-61f392e9f32a-4	b1c57f67-a147-430d-bbe7-707797db8214	1425645353.05	False	1425645353.05
7c1a5993-39ec-439e-a34f-61f392e9f32a-5	b1c57f67-a147-430d-bbe7-707797db8214	1425645543.18	True	1425645543.18
7c1a5993-39ec-439e-a34f-61f392e9f32a-6	b1c57f67-a147-430d-bbe7-707797db8214	1425645548.07	False	1425645548.07
7c1a5993-39ec-439e-a34f-61f392e9f32a-7	b1c57f67-a147-430d-bbe7-707797db8214	1425647768.54	True	1425647768.54
7c1a5993-39ec-439e-a34f-61f392e9f32a-8	b1c57f67-a147-430d-bbe7-707797db8214	1425647773.15	False	1425647773.15
7c1a5993-39ec-439e-a34f-61f392e9f32a-9	b1c57f67-a147-430d-bbe7-707797db8214	1425648365.13	True	1425648365.13
7c1a5993-39ec-439e-a34f-61f392e9f32a-10	b1c57f67-a147-430d-bbe7-707797db8214	1425648378.54	False	1425648378.54
354d9f18-7b3a-4442-aa68-25a46c8bc3f4-1	0d7daff2-fa66-4195-aab0-634e58a51e9c	1424900795.58	True	1424900795.58
354d9f18-7b3a-4442-aa68-25a46c8bc3f4-2	0d7daff2-fa66-4195-aab0-634e58a51e9c	1424900838.89	False	1424900838.89
354d9f18-7b3a-4442-aa68-25a46c8bc3f4-3	0d7daff2-fa66-4195-aab0-634e58a51e9c	1424902095.7	True	1424902095.7
354d9f18-7b3a-4442-aa68-25a46c8bc3f4-4	0d7daff2-fa66-4195-aab0-634e58a51e9c	1424902131.83	False	1424902131.83
354d9f18-7b3a-4442-aa68-25a46c8bc3f4-5	0d7daff2-fa66-4195-aab0-634e58a51e9c	1424902509.78	True	1424902509.78
354d9f18-7b3a-4442-aa68-25a46c8bc3f4-6	0d7daff2-fa66-4195-aab0-634e58a51e9c	1424902548.9	False	1424902548.9
226d6caf-3364-489a-aa8e-d0103a29bd07-1	b9e35756-73ce-4a61-a474-fa82485b85c9	1428017987.84	True	1428017987.84
226d6caf-3364-489a-aa8e-d0103a29bd07-2	b9e35756-73ce-4a61-a474-fa82485b85c9	1428018097.0	False	1428018097.0
ff4d3136-b5dc-4bec-ac7a-3500ab3c43a6-1	734ffeea-9f27-4f31-bd13-ddcf4bcd7bb0	1428010916.01	True	1428010916.01
ff4d3136-b5dc-4bec-ac7a-3500ab3c43a6-2	734ffeea-9f27-4f31-bd13-ddcf4bcd7bb0	1428011220.3	False	1428011220.3
ff4d3136-b5dc-4bec-ac7a-3500ab3c43a6-3	734ffeea-9f27-4f31-bd13-ddcf4bcd7bb0	1428011706.24	True	1428011706.24
ff4d3136-b5dc-4bec-ac7a-3500ab3c43a6-4	734ffeea-9f27-4f31-bd13-ddcf4bcd7bb0	1428012007.91	False	1428012007.91
ff4d3136-b5dc-4bec-ac7a-3500ab3c43a6-5	734ffeea-9f27-4f31-bd13-ddcf4bcd7bb0	1428012181.29	True	1428012181.29
f1345ba0-53e8-4d91-ad48-8e66a6735278-1	7fd02dab-b230-4df9-a2ef-6042abb3bc0a	1425842212.66	False	1425842212.66
f1345ba0-53e8-4d91-ad48-8e66a6735278-2	7fd02dab-b230-4df9-a2ef-6042abb3bc0a	1425843606.01	False	1425843606.01
c9356ef1-29c4-45e2-abdb-61b107504d77-1	ff47687c-fb5c-4e0e-9bec-86b4cb2f2494	1424907312.52	True	1424907312.52
c9356ef1-29c4-45e2-abdb-61b107504d77-2	ff47687c-fb5c-4e0e-9bec-86b4cb2f2494	1424907327.66	False	1424907327.66
c9356ef1-29c4-45e2-abdb-61b107504d77-3	ff47687c-fb5c-4e0e-9bec-86b4cb2f2494	1424907335.4	True	1424907335.4
c9356ef1-29c4-45e2-abdb-61b107504d77-4	ff47687c-fb5c-4e0e-9bec-86b4cb2f2494	1424907348.16	False	1424907348.16
c9356ef1-29c4-45e2-abdb-61b107504d77-5	ff47687c-fb5c-4e0e-9bec-86b4cb2f2494	1424907537.45	True	1424907537.45
c9356ef1-29c4-45e2-abdb-61b107504d77-6	ff47687c-fb5c-4e0e-9bec-86b4cb2f2494	1424907567.69	False	1424907567.69
c9356ef1-29c4-45e2-abdb-61b107504d77-7	ff47687c-fb5c-4e0e-9bec-86b4cb2f2494	1424907630.65	True	1424907630.65
c9356ef1-29c4-45e2-abdb-61b107504d77-8	ff47687c-fb5c-4e0e-9bec-86b4cb2f2494	1424907705.93	False	1424907705.93
c9356ef1-29c4-45e2-abdb-61b107504d77-9	ff47687c-fb5c-4e0e-9bec-86b4cb2f2494	1424907938.67	True	1424907938.67
c9356ef1-29c4-45e2-abdb-61b107504d77-10	ff47687c-fb5c-4e0e-9bec-86b4cb2f2494	1424907943.64	False	1424907943.64
c9356ef1-29c4-45e2-abdb-61b107504d77-11	ff47687c-fb5c-4e0e-9bec-86b4cb2f2494	1424908749.69	True	1424908749.69
c9356ef1-29c4-45e2-abdb-61b107504d77-12	ff47687c-fb5c-4e0e-9bec-86b4cb2f2494	1424908753.16	False	1424908753.16
52a8bcab-3ee2-4056-bd3b-ac0ad57a451c-1	3a09e504-a096-4950-87f8-52ace27a559e	1428950444.75	True	1428950444.75
52a8bcab-3ee2-4056-bd3b-ac0ad57a451c-2	3a09e504-a096-4950-87f8-52ace27a559e	1428950472.18	False	1428950472.18
78d0da25-86e3-4fbb-885a-c8e6b06a58a2-1	03621474-8d7c-48be-8b9e-cbf1582a81b3	1428554422.61	True	1428554422.61
78d0da25-86e3-4fbb-885a-c8e6b06a58a2-2	03621474-8d7c-48be-8b9e-cbf1582a81b3	1428554428.2	False	1428554428.2
78d0da25-86e3-4fbb-885a-c8e6b06a58a2-3	03621474-8d7c-48be-8b9e-cbf1582a81b3	1428554534.63	True	1428554534.63
78d0da25-86e3-4fbb-885a-c8e6b06a58a2-4	03621474-8d7c-48be-8b9e-cbf1582a81b3	1428554554.64	False	1428554554.64
26b5af36-c053-47b4-b012-9ed220d7a19a-1	50a2c0c6-14e2-4808-83f5-d22af17deabb	1427234453.04	False	1427234453.04
26b5af36-c053-47b4-b012-9ed220d7a19a-2	50a2c0c6-14e2-4808-83f5-d22af17deabb	1427234519.24	True	1427234519.24
26b5af36-c053-47b4-b012-9ed220d7a19a-3	50a2c0c6-14e2-4808-83f5-d22af17deabb	1427234539.46	False	1427234539.46
26b5af36-c053-47b4-b012-9ed220d7a19a-4	50a2c0c6-14e2-4808-83f5-d22af17deabb	1427234642.97	True	1427234642.97
26b5af36-c053-47b4-b012-9ed220d7a19a-5	50a2c0c6-14e2-4808-83f5-d22af17deabb	1427234686.73	False	1427234686.73
26b5af36-c053-47b4-b012-9ed220d7a19a-6	50a2c0c6-14e2-4808-83f5-d22af17deabb	1427235028.14	True	1427235028.14
26b5af36-c053-47b4-b012-9ed220d7a19a-7	50a2c0c6-14e2-4808-83f5-d22af17deabb	1427235074.86	False	1427235074.86
26b5af36-c053-47b4-b012-9ed220d7a19a-8	50a2c0c6-14e2-4808-83f5-d22af17deabb	1427235075.78	True	1427235075.78
26b5af36-c053-47b4-b012-9ed220d7a19a-9	50a2c0c6-14e2-4808-83f5-d22af17deabb	1427235504.85	False	1427235504.85
26b5af36-c053-47b4-b012-9ed220d7a19a-10	50a2c0c6-14e2-4808-83f5-d22af17deabb	1427235505.55	True	1427235505.55
26b5af36-c053-47b4-b012-9ed220d7a19a-11	50a2c0c6-14e2-4808-83f5-d22af17deabb	1427235574.21	False	1427235574.21
26b5af36-c053-47b4-b012-9ed220d7a19a-12	50a2c0c6-14e2-4808-83f5-d22af17deabb	1427235575.09	True	1427235575.09
26b5af36-c053-47b4-b012-9ed220d7a19a-13	50a2c0c6-14e2-4808-83f5-d22af17deabb	1427235901.64	False	1427235901.64
26b5af36-c053-47b4-b012-9ed220d7a19a-14	50a2c0c6-14e2-4808-83f5-d22af17deabb	1427235933.17	True	1427235933.17
26b5af36-c053-47b4-b012-9ed220d7a19a-15	50a2c0c6-14e2-4808-83f5-d22af17deabb	1427236022.22	False	1427236022.22
26b5af36-c053-47b4-b012-9ed220d7a19a-16	50a2c0c6-14e2-4808-83f5-d22af17deabb	1427236058.36	True	1427236058.36
26b5af36-c053-47b4-b012-9ed220d7a19a-17	50a2c0c6-14e2-4808-83f5-d22af17deabb	1427236321.68	False	1427236321.68
26b5af36-c053-47b4-b012-9ed220d7a19a-18	50a2c0c6-14e2-4808-83f5-d22af17deabb	1427236353.26	True	1427236353.26
26b5af36-c053-47b4-b012-9ed220d7a19a-19	50a2c0c6-14e2-4808-83f5-d22af17deabb	1427236518.58	False	1427236518.58
26b5af36-c053-47b4-b012-9ed220d7a19a-20	50a2c0c6-14e2-4808-83f5-d22af17deabb	1427236528.59	True	1427236528.59
e99910bf-bc2e-4bb6-9e01-e48e1a1f99dc-1	03621474-8d7c-48be-8b9e-cbf1582a81b3	1427879547.83	False	1427879547.83
e99910bf-bc2e-4bb6-9e01-e48e1a1f99dc-2	03621474-8d7c-48be-8b9e-cbf1582a81b3	1427879852.27	True	1427879852.27
e99910bf-bc2e-4bb6-9e01-e48e1a1f99dc-3	03621474-8d7c-48be-8b9e-cbf1582a81b3	1427879888.43	False	1427879888.43
e99910bf-bc2e-4bb6-9e01-e48e1a1f99dc-4	03621474-8d7c-48be-8b9e-cbf1582a81b3	1427880171.94	True	1427880171.94
e99910bf-bc2e-4bb6-9e01-e48e1a1f99dc-5	03621474-8d7c-48be-8b9e-cbf1582a81b3	1427880221.14	False	1427880221.14
f4c63256-a5ad-40eb-bdd0-33a28e5a6a4a-1	66fe2d73-edd1-4d89-b808-63ca0ffed0b5	1422883442.88	True	1422883442.88
f4c63256-a5ad-40eb-bdd0-33a28e5a6a4a-2	66fe2d73-edd1-4d89-b808-63ca0ffed0b5	1422883455.36	False	1422883455.36
f4c63256-a5ad-40eb-bdd0-33a28e5a6a4a-3	66fe2d73-edd1-4d89-b808-63ca0ffed0b5	1422884788.2	True	1422884788.2
f4c63256-a5ad-40eb-bdd0-33a28e5a6a4a-4	66fe2d73-edd1-4d89-b808-63ca0ffed0b5	1422884811.92	False	1422884811.92
f4c63256-a5ad-40eb-bdd0-33a28e5a6a4a-5	66fe2d73-edd1-4d89-b808-63ca0ffed0b5	1422885726.86	True	1422885726.86
f4c63256-a5ad-40eb-bdd0-33a28e5a6a4a-6	66fe2d73-edd1-4d89-b808-63ca0ffed0b5	1422885790.82	False	1422885790.82
f4c63256-a5ad-40eb-bdd0-33a28e5a6a4a-7	66fe2d73-edd1-4d89-b808-63ca0ffed0b5	1422885830.09	True	1422885830.09
f4c63256-a5ad-40eb-bdd0-33a28e5a6a4a-8	66fe2d73-edd1-4d89-b808-63ca0ffed0b5	1422885985.63	False	1422885985.63
5bf13e1e-547a-4bab-ad4d-cbe33ae47810-1	75341f67-d7fb-468a-bca6-f5c1a0f2a4b2	1428746661.32	False	1428746661.32
5bf13e1e-547a-4bab-ad4d-cbe33ae47810-2	75341f67-d7fb-468a-bca6-f5c1a0f2a4b2	1428746718.17	True	1428746718.17
5bf13e1e-547a-4bab-ad4d-cbe33ae47810-3	75341f67-d7fb-468a-bca6-f5c1a0f2a4b2	1428746748.46	False	1428746748.46
5bf13e1e-547a-4bab-ad4d-cbe33ae47810-4	75341f67-d7fb-468a-bca6-f5c1a0f2a4b2	1428746828.2	True	1428746828.2
5bf13e1e-547a-4bab-ad4d-cbe33ae47810-5	75341f67-d7fb-468a-bca6-f5c1a0f2a4b2	1428746868.55	False	1428746868.55
5bf13e1e-547a-4bab-ad4d-cbe33ae47810-6	75341f67-d7fb-468a-bca6-f5c1a0f2a4b2	1428746871.58	True	1428746871.58
5bf13e1e-547a-4bab-ad4d-cbe33ae47810-7	75341f67-d7fb-468a-bca6-f5c1a0f2a4b2	1428747078.26	False	1428747078.26
5bf13e1e-547a-4bab-ad4d-cbe33ae47810-8	75341f67-d7fb-468a-bca6-f5c1a0f2a4b2	1428747659.43	True	1428747659.43
5bf13e1e-547a-4bab-ad4d-cbe33ae47810-9	75341f67-d7fb-468a-bca6-f5c1a0f2a4b2	1428748606.03	False	1428748606.03
5bf13e1e-547a-4bab-ad4d-cbe33ae47810-10	75341f67-d7fb-468a-bca6-f5c1a0f2a4b2	1428748697.9	True	1428748697.9
5bf13e1e-547a-4bab-ad4d-cbe33ae47810-11	75341f67-d7fb-468a-bca6-f5c1a0f2a4b2	1428748726.51	False	1428748726.51
5bf13e1e-547a-4bab-ad4d-cbe33ae47810-12	75341f67-d7fb-468a-bca6-f5c1a0f2a4b2	1428748728.03	True	1428748728.03
5bf13e1e-547a-4bab-ad4d-cbe33ae47810-13	75341f67-d7fb-468a-bca6-f5c1a0f2a4b2	1428748768.26	False	1428748768.26
5bf13e1e-547a-4bab-ad4d-cbe33ae47810-14	75341f67-d7fb-468a-bca6-f5c1a0f2a4b2	1428748774.04	True	1428748774.04
5bf13e1e-547a-4bab-ad4d-cbe33ae47810-15	75341f67-d7fb-468a-bca6-f5c1a0f2a4b2	1428748804.53	False	1428748804.53
5bf13e1e-547a-4bab-ad4d-cbe33ae47810-16	75341f67-d7fb-468a-bca6-f5c1a0f2a4b2	1428748819.45	True	1428748819.45
5bf13e1e-547a-4bab-ad4d-cbe33ae47810-17	75341f67-d7fb-468a-bca6-f5c1a0f2a4b2	1428748851.0	False	1428748851.0
5bf13e1e-547a-4bab-ad4d-cbe33ae47810-18	75341f67-d7fb-468a-bca6-f5c1a0f2a4b2	1428750360.07	True	1428750360.07
d0446cad-32cf-4dff-a015-08fd9be68305-1	0d7daff2-fa66-4195-aab0-634e58a51e9c	1425036784.43	True	1425036784.43
d0446cad-32cf-4dff-a015-08fd9be68305-2	0d7daff2-fa66-4195-aab0-634e58a51e9c	1425036873.27	False	1425036873.27
d0446cad-32cf-4dff-a015-08fd9be68305-3	0d7daff2-fa66-4195-aab0-634e58a51e9c	1425037016.83	True	1425037016.83
d0446cad-32cf-4dff-a015-08fd9be68305-4	0d7daff2-fa66-4195-aab0-634e58a51e9c	1425037021.69	False	1425037021.69
d0446cad-32cf-4dff-a015-08fd9be68305-5	0d7daff2-fa66-4195-aab0-634e58a51e9c	1425037022.58	True	1425037022.58
d0446cad-32cf-4dff-a015-08fd9be68305-6	0d7daff2-fa66-4195-aab0-634e58a51e9c	1425037070.66	False	1425037070.66
d0446cad-32cf-4dff-a015-08fd9be68305-7	0d7daff2-fa66-4195-aab0-634e58a51e9c	1425037467.15	True	1425037467.15
d0446cad-32cf-4dff-a015-08fd9be68305-8	0d7daff2-fa66-4195-aab0-634e58a51e9c	1425037563.43	False	1425037563.43
d0446cad-32cf-4dff-a015-08fd9be68305-9	0d7daff2-fa66-4195-aab0-634e58a51e9c	1425037952.24	True	1425037952.24
d0446cad-32cf-4dff-a015-08fd9be68305-10	0d7daff2-fa66-4195-aab0-634e58a51e9c	1425037957.57	False	1425037957.57
d0446cad-32cf-4dff-a015-08fd9be68305-11	0d7daff2-fa66-4195-aab0-634e58a51e9c	1425038208.29	True	1425038208.29
d0446cad-32cf-4dff-a015-08fd9be68305-12	0d7daff2-fa66-4195-aab0-634e58a51e9c	1425038297.12	False	1425038297.12
5d8071f8-abb6-472a-a11a-37e48d197544-1	3a09e504-a096-4950-87f8-52ace27a559e	1429188488.9	True	1429188488.9
5d8071f8-abb6-472a-a11a-37e48d197544-2	3a09e504-a096-4950-87f8-52ace27a559e	1429188515.19	False	1429188515.19
5d8071f8-abb6-472a-a11a-37e48d197544-3	3a09e504-a096-4950-87f8-52ace27a559e	1429188737.81	True	1429188737.81
5d8071f8-abb6-472a-a11a-37e48d197544-4	3a09e504-a096-4950-87f8-52ace27a559e	1429188837.94	False	1429188837.94
5d8071f8-abb6-472a-a11a-37e48d197544-5	3a09e504-a096-4950-87f8-52ace27a559e	1429188873.38	True	1429188873.38
5d8071f8-abb6-472a-a11a-37e48d197544-6	3a09e504-a096-4950-87f8-52ace27a559e	1429188897.43	False	1429188897.43
5d8071f8-abb6-472a-a11a-37e48d197544-7	3a09e504-a096-4950-87f8-52ace27a559e	1429188908.7	True	1429188908.7
5d8071f8-abb6-472a-a11a-37e48d197544-8	3a09e504-a096-4950-87f8-52ace27a559e	1429189026.34	False	1429189026.34
5d8071f8-abb6-472a-a11a-37e48d197544-9	3a09e504-a096-4950-87f8-52ace27a559e	1429189429.75	True	1429189429.75
5d8071f8-abb6-472a-a11a-37e48d197544-10	3a09e504-a096-4950-87f8-52ace27a559e	1429189442.14	False	1429189442.14
855a2c7d-69d7-4c9f-956d-9c04620c6e6d-1	5ce5e5b1-9f83-46f0-beb4-6d0d8547b913	1426122089.7	True	1426122089.7
855a2c7d-69d7-4c9f-956d-9c04620c6e6d-2	5ce5e5b1-9f83-46f0-beb4-6d0d8547b913	1426122110.52	False	1426122110.52
2ed6a198-238a-44df-932c-d6a09b61ddab-1	12763e76-5edd-4f6a-8a1a-a46a879a9366	1426673655.67	True	1426673655.67
2ed6a198-238a-44df-932c-d6a09b61ddab-2	12763e76-5edd-4f6a-8a1a-a46a879a9366	1426673959.26	False	1426673959.26
2ed6a198-238a-44df-932c-d6a09b61ddab-3	12763e76-5edd-4f6a-8a1a-a46a879a9366	1426673960.27	True	1426673960.27
2ed6a198-238a-44df-932c-d6a09b61ddab-4	12763e76-5edd-4f6a-8a1a-a46a879a9366	1426674806.15	False	1426674806.15
2ed6a198-238a-44df-932c-d6a09b61ddab-5	12763e76-5edd-4f6a-8a1a-a46a879a9366	1426675479.01	False	1426675479.01
c6d362b5-b425-4021-a0ed-660b108de3ed-1	f47d8ac0-55e7-4f37-bd0c-f86a80f915a3	1427323535.13	True	1427323535.13
c6d362b5-b425-4021-a0ed-660b108de3ed-2	f47d8ac0-55e7-4f37-bd0c-f86a80f915a3	1427323536.0	False	1427323536.0
c6d362b5-b425-4021-a0ed-660b108de3ed-3	f47d8ac0-55e7-4f37-bd0c-f86a80f915a3	1427324027.11	True	1427324027.11
c6d362b5-b425-4021-a0ed-660b108de3ed-4	f47d8ac0-55e7-4f37-bd0c-f86a80f915a3	1427324029.41	False	1427324029.41
c6d362b5-b425-4021-a0ed-660b108de3ed-5	f47d8ac0-55e7-4f37-bd0c-f86a80f915a3	1427324179.36	True	1427324179.36
c6d362b5-b425-4021-a0ed-660b108de3ed-6	f47d8ac0-55e7-4f37-bd0c-f86a80f915a3	1427324233.14	False	1427324233.14
8c2abb7b-753c-42df-a75c-496d9e8d1660-1	8cf1b5be-cfd2-4005-b80e-24abb3f33c82	1425179784.47	True	1425179784.47
8c2abb7b-753c-42df-a75c-496d9e8d1660-2	8cf1b5be-cfd2-4005-b80e-24abb3f33c82	1425179818.07	False	1425179818.07
6c0f16a9-6b72-472f-9c4e-6162f28adda5-1	3a09e504-a096-4950-87f8-52ace27a559e	1428960880.01	True	1428960880.01
6c0f16a9-6b72-472f-9c4e-6162f28adda5-2	3a09e504-a096-4950-87f8-52ace27a559e	1428960895.12	False	1428960895.12
6c0f16a9-6b72-472f-9c4e-6162f28adda5-3	3a09e504-a096-4950-87f8-52ace27a559e	1428961561.44	True	1428961561.44
2a2c0566-9f40-46b3-8a16-0222a92c798c-1	7fd02dab-b230-4df9-a2ef-6042abb3bc0a	1425893370.45	True	1425893370.45
25eea0be-04ad-4e5c-a97b-690636c234de-1	5ce5e5b1-9f83-46f0-beb4-6d0d8547b913	1426411999.99	True	1426411999.99
25eea0be-04ad-4e5c-a97b-690636c234de-2	5ce5e5b1-9f83-46f0-beb4-6d0d8547b913	1426412080.72	False	1426412080.72
f982496c-3671-4726-812a-95edd850cd23-1	1ab4e9a3-858c-44d6-a163-734fc5040f85	1427659500.83	True	1427659500.83
f982496c-3671-4726-812a-95edd850cd23-2	1ab4e9a3-858c-44d6-a163-734fc5040f85	1427659511.15	False	1427659511.15
2861b26b-0f15-4d51-a214-4ee5c2ca8a55-1	75341f67-d7fb-468a-bca6-f5c1a0f2a4b2	1428706915.47	False	1428706915.47
2861b26b-0f15-4d51-a214-4ee5c2ca8a55-2	75341f67-d7fb-468a-bca6-f5c1a0f2a4b2	1428707413.54	True	1428707413.54
2861b26b-0f15-4d51-a214-4ee5c2ca8a55-3	75341f67-d7fb-468a-bca6-f5c1a0f2a4b2	1428707444.03	False	1428707444.03
2861b26b-0f15-4d51-a214-4ee5c2ca8a55-4	75341f67-d7fb-468a-bca6-f5c1a0f2a4b2	1428707588.78	True	1428707588.78
2861b26b-0f15-4d51-a214-4ee5c2ca8a55-5	75341f67-d7fb-468a-bca6-f5c1a0f2a4b2	1428707607.9	False	1428707607.9
2861b26b-0f15-4d51-a214-4ee5c2ca8a55-6	75341f67-d7fb-468a-bca6-f5c1a0f2a4b2	1428708507.03	True	1428708507.03
76660e2a-610c-43f5-9ee9-013ee99df6b1-1	03621474-8d7c-48be-8b9e-cbf1582a81b3	1428077060.0	True	1428077060.0
76660e2a-610c-43f5-9ee9-013ee99df6b1-2	03621474-8d7c-48be-8b9e-cbf1582a81b3	1428077359.63	False	1428077359.63
76660e2a-610c-43f5-9ee9-013ee99df6b1-3	03621474-8d7c-48be-8b9e-cbf1582a81b3	1428077747.4	True	1428077747.4
76660e2a-610c-43f5-9ee9-013ee99df6b1-4	03621474-8d7c-48be-8b9e-cbf1582a81b3	1428078047.41	False	1428078047.41
76660e2a-610c-43f5-9ee9-013ee99df6b1-5	03621474-8d7c-48be-8b9e-cbf1582a81b3	1428078835.21	True	1428078835.21
76660e2a-610c-43f5-9ee9-013ee99df6b1-6	03621474-8d7c-48be-8b9e-cbf1582a81b3	1428079135.47	False	1428079135.47
e12055ff-a0fe-40c8-8bbb-2d8726548e31-1	074abdf7-4c55-400f-9daf-f11bc12195c1	1425846213.35	True	1425846213.35
e12055ff-a0fe-40c8-8bbb-2d8726548e31-2	074abdf7-4c55-400f-9daf-f11bc12195c1	1425846278.27	False	1425846278.27
e12055ff-a0fe-40c8-8bbb-2d8726548e31-3	074abdf7-4c55-400f-9daf-f11bc12195c1	1425846351.24	True	1425846351.24
e12055ff-a0fe-40c8-8bbb-2d8726548e31-4	074abdf7-4c55-400f-9daf-f11bc12195c1	1425846394.67	False	1425846394.67
e12055ff-a0fe-40c8-8bbb-2d8726548e31-5	074abdf7-4c55-400f-9daf-f11bc12195c1	1425846414.67	True	1425846414.67
e12055ff-a0fe-40c8-8bbb-2d8726548e31-6	074abdf7-4c55-400f-9daf-f11bc12195c1	1425846452.33	False	1425846452.33
e12055ff-a0fe-40c8-8bbb-2d8726548e31-7	074abdf7-4c55-400f-9daf-f11bc12195c1	1425846970.87	True	1425846970.87
e12055ff-a0fe-40c8-8bbb-2d8726548e31-8	074abdf7-4c55-400f-9daf-f11bc12195c1	1425847055.92	False	1425847055.92
e12055ff-a0fe-40c8-8bbb-2d8726548e31-9	074abdf7-4c55-400f-9daf-f11bc12195c1	1425847262.95	True	1425847262.95
e12055ff-a0fe-40c8-8bbb-2d8726548e31-10	074abdf7-4c55-400f-9daf-f11bc12195c1	1425847320.57	False	1425847320.57
e12055ff-a0fe-40c8-8bbb-2d8726548e31-11	074abdf7-4c55-400f-9daf-f11bc12195c1	1425847325.42	True	1425847325.42
e12055ff-a0fe-40c8-8bbb-2d8726548e31-12	074abdf7-4c55-400f-9daf-f11bc12195c1	1425847361.09	False	1425847361.09
e12055ff-a0fe-40c8-8bbb-2d8726548e31-13	074abdf7-4c55-400f-9daf-f11bc12195c1	1425847929.02	True	1425847929.02
e12055ff-a0fe-40c8-8bbb-2d8726548e31-14	074abdf7-4c55-400f-9daf-f11bc12195c1	1425847991.86	False	1425847991.86
e12055ff-a0fe-40c8-8bbb-2d8726548e31-15	074abdf7-4c55-400f-9daf-f11bc12195c1	1425848139.25	True	1425848139.25
e12055ff-a0fe-40c8-8bbb-2d8726548e31-16	074abdf7-4c55-400f-9daf-f11bc12195c1	1425848181.62	False	1425848181.62
e12055ff-a0fe-40c8-8bbb-2d8726548e31-17	074abdf7-4c55-400f-9daf-f11bc12195c1	1425848402.21	True	1425848402.21
e12055ff-a0fe-40c8-8bbb-2d8726548e31-18	074abdf7-4c55-400f-9daf-f11bc12195c1	1425848410.36	False	1425848410.36
e12055ff-a0fe-40c8-8bbb-2d8726548e31-19	074abdf7-4c55-400f-9daf-f11bc12195c1	1425848537.65	True	1425848537.65
e12055ff-a0fe-40c8-8bbb-2d8726548e31-20	074abdf7-4c55-400f-9daf-f11bc12195c1	1425848542.49	False	1425848542.49
e12055ff-a0fe-40c8-8bbb-2d8726548e31-21	074abdf7-4c55-400f-9daf-f11bc12195c1	1425848633.16	True	1425848633.16
e12055ff-a0fe-40c8-8bbb-2d8726548e31-22	074abdf7-4c55-400f-9daf-f11bc12195c1	1425848663.93	False	1425848663.93
e12055ff-a0fe-40c8-8bbb-2d8726548e31-23	074abdf7-4c55-400f-9daf-f11bc12195c1	1425849064.75	True	1425849064.75
e12055ff-a0fe-40c8-8bbb-2d8726548e31-24	074abdf7-4c55-400f-9daf-f11bc12195c1	1425849101.32	False	1425849101.32
e12055ff-a0fe-40c8-8bbb-2d8726548e31-25	074abdf7-4c55-400f-9daf-f11bc12195c1	1425849302.65	True	1425849302.65
e12055ff-a0fe-40c8-8bbb-2d8726548e31-26	074abdf7-4c55-400f-9daf-f11bc12195c1	1425849307.52	False	1425849307.52
e12055ff-a0fe-40c8-8bbb-2d8726548e31-27	074abdf7-4c55-400f-9daf-f11bc12195c1	1425849309.85	True	1425849309.85
e12055ff-a0fe-40c8-8bbb-2d8726548e31-28	074abdf7-4c55-400f-9daf-f11bc12195c1	1425849315.91	False	1425849315.91
2abf308b-5d37-405a-84c5-023280879ef5-1	b1233bc3-bfd3-4791-a48a-f3aa2ab8f475	1425484452.08	True	1425484452.08
2abf308b-5d37-405a-84c5-023280879ef5-2	b1233bc3-bfd3-4791-a48a-f3aa2ab8f475	1425484581.6	False	1425484581.6
27ee18b5-c8a4-4499-8ed9-1741785d8521-1	ff47687c-fb5c-4e0e-9bec-86b4cb2f2494	1425482788.23	True	1425482788.23
27ee18b5-c8a4-4499-8ed9-1741785d8521-2	ff47687c-fb5c-4e0e-9bec-86b4cb2f2494	1425482799.81	False	1425482799.81
27ee18b5-c8a4-4499-8ed9-1741785d8521-3	ff47687c-fb5c-4e0e-9bec-86b4cb2f2494	1425484832.75	True	1425484832.75
27ee18b5-c8a4-4499-8ed9-1741785d8521-4	ff47687c-fb5c-4e0e-9bec-86b4cb2f2494	1425484885.05	False	1425484885.05
27ee18b5-c8a4-4499-8ed9-1741785d8521-5	ff47687c-fb5c-4e0e-9bec-86b4cb2f2494	1425485798.13	True	1425485798.13
27ee18b5-c8a4-4499-8ed9-1741785d8521-6	ff47687c-fb5c-4e0e-9bec-86b4cb2f2494	1425485799.54	False	1425485799.54
27ee18b5-c8a4-4499-8ed9-1741785d8521-7	ff47687c-fb5c-4e0e-9bec-86b4cb2f2494	1425485800.5	True	1425485800.5
27ee18b5-c8a4-4499-8ed9-1741785d8521-8	ff47687c-fb5c-4e0e-9bec-86b4cb2f2494	1425485807.17	False	1425485807.17
27ee18b5-c8a4-4499-8ed9-1741785d8521-9	ff47687c-fb5c-4e0e-9bec-86b4cb2f2494	1425485860.6	True	1425485860.6
fbaed6b9-d191-42d5-98f9-83818bdb3260-1	75341f67-d7fb-468a-bca6-f5c1a0f2a4b2	1429451014.05	True	1429451014.05
fbaed6b9-d191-42d5-98f9-83818bdb3260-2	75341f67-d7fb-468a-bca6-f5c1a0f2a4b2	1429451059.77	False	1429451059.77
fbaed6b9-d191-42d5-98f9-83818bdb3260-3	75341f67-d7fb-468a-bca6-f5c1a0f2a4b2	1429451593.69	True	1429451593.69
fbaed6b9-d191-42d5-98f9-83818bdb3260-4	75341f67-d7fb-468a-bca6-f5c1a0f2a4b2	1429451638.84	False	1429451638.84
fbaed6b9-d191-42d5-98f9-83818bdb3260-5	75341f67-d7fb-468a-bca6-f5c1a0f2a4b2	1429451940.02	True	1429451940.02
fbaed6b9-d191-42d5-98f9-83818bdb3260-6	75341f67-d7fb-468a-bca6-f5c1a0f2a4b2	1429451986.2	False	1429451986.2
fbaed6b9-d191-42d5-98f9-83818bdb3260-7	75341f67-d7fb-468a-bca6-f5c1a0f2a4b2	1429452812.15	True	1429452812.15
fa314c94-e1f2-4749-a7e1-a1aad3e5daaa-1	66fe2d73-edd1-4d89-b808-63ca0ffed0b5	1422986439.62	True	1422986439.62
fa314c94-e1f2-4749-a7e1-a1aad3e5daaa-2	66fe2d73-edd1-4d89-b808-63ca0ffed0b5	1422986453.52	False	1422986453.52
fa314c94-e1f2-4749-a7e1-a1aad3e5daaa-3	66fe2d73-edd1-4d89-b808-63ca0ffed0b5	1422986481.16	True	1422986481.16
fa314c94-e1f2-4749-a7e1-a1aad3e5daaa-4	66fe2d73-edd1-4d89-b808-63ca0ffed0b5	1422986653.14	False	1422986653.14
fa314c94-e1f2-4749-a7e1-a1aad3e5daaa-5	66fe2d73-edd1-4d89-b808-63ca0ffed0b5	1422989487.02	True	1422989487.02
fa314c94-e1f2-4749-a7e1-a1aad3e5daaa-6	66fe2d73-edd1-4d89-b808-63ca0ffed0b5	1422989491.63	False	1422989491.63
fa314c94-e1f2-4749-a7e1-a1aad3e5daaa-7	66fe2d73-edd1-4d89-b808-63ca0ffed0b5	1422990025.53	True	1422990025.53
fa314c94-e1f2-4749-a7e1-a1aad3e5daaa-8	66fe2d73-edd1-4d89-b808-63ca0ffed0b5	1422990027.57	False	1422990027.57
b29b33d2-bee7-4e5b-a2a5-8870cef94600-1	669fe3f9-bb2e-46ce-b01e-6f320aeba642	1428170408.02	True	1428170408.02
b29b33d2-bee7-4e5b-a2a5-8870cef94600-2	669fe3f9-bb2e-46ce-b01e-6f320aeba642	1428170423.32	False	1428170423.32
b29b33d2-bee7-4e5b-a2a5-8870cef94600-3	669fe3f9-bb2e-46ce-b01e-6f320aeba642	1428170423.53	True	1428170423.53
b29b33d2-bee7-4e5b-a2a5-8870cef94600-4	669fe3f9-bb2e-46ce-b01e-6f320aeba642	1428170423.71	False	1428170423.71
b29b33d2-bee7-4e5b-a2a5-8870cef94600-5	669fe3f9-bb2e-46ce-b01e-6f320aeba642	1428170425.75	True	1428170425.75
b29b33d2-bee7-4e5b-a2a5-8870cef94600-6	669fe3f9-bb2e-46ce-b01e-6f320aeba642	1428170854.41	False	1428170854.41
b29b33d2-bee7-4e5b-a2a5-8870cef94600-7	669fe3f9-bb2e-46ce-b01e-6f320aeba642	1428171585.21	True	1428171585.21
b29b33d2-bee7-4e5b-a2a5-8870cef94600-8	669fe3f9-bb2e-46ce-b01e-6f320aeba642	1428171595.59	False	1428171595.59
160368b9-86fb-4208-a171-744826054a97-1	025d88d3-932c-4c30-8d3b-b7f7719387bc	1426236296.09	False	1426236296.09
160368b9-86fb-4208-a171-744826054a97-2	025d88d3-932c-4c30-8d3b-b7f7719387bc	1426236450.07	True	1426236450.07
160368b9-86fb-4208-a171-744826054a97-3	025d88d3-932c-4c30-8d3b-b7f7719387bc	1426236468.54	False	1426236468.54
160368b9-86fb-4208-a171-744826054a97-4	025d88d3-932c-4c30-8d3b-b7f7719387bc	1426237216.02	True	1426237216.02
160368b9-86fb-4208-a171-744826054a97-5	025d88d3-932c-4c30-8d3b-b7f7719387bc	1426237219.86	False	1426237219.86
160368b9-86fb-4208-a171-744826054a97-6	025d88d3-932c-4c30-8d3b-b7f7719387bc	1426237310.52	True	1426237310.52
160368b9-86fb-4208-a171-744826054a97-7	025d88d3-932c-4c30-8d3b-b7f7719387bc	1426237312.37	False	1426237312.37
160368b9-86fb-4208-a171-744826054a97-8	025d88d3-932c-4c30-8d3b-b7f7719387bc	1426238129.36	True	1426238129.36
160368b9-86fb-4208-a171-744826054a97-9	025d88d3-932c-4c30-8d3b-b7f7719387bc	1426238130.46	False	1426238130.46
160368b9-86fb-4208-a171-744826054a97-10	025d88d3-932c-4c30-8d3b-b7f7719387bc	1426238155.69	True	1426238155.69
160368b9-86fb-4208-a171-744826054a97-11	025d88d3-932c-4c30-8d3b-b7f7719387bc	1426238157.27	False	1426238157.27
160368b9-86fb-4208-a171-744826054a97-12	025d88d3-932c-4c30-8d3b-b7f7719387bc	1426238157.97	True	1426238157.97
160368b9-86fb-4208-a171-744826054a97-13	025d88d3-932c-4c30-8d3b-b7f7719387bc	1426238170.19	False	1426238170.19
160368b9-86fb-4208-a171-744826054a97-14	025d88d3-932c-4c30-8d3b-b7f7719387bc	1426238230.61	True	1426238230.61
160368b9-86fb-4208-a171-744826054a97-15	025d88d3-932c-4c30-8d3b-b7f7719387bc	1426238248.62	False	1426238248.62
160368b9-86fb-4208-a171-744826054a97-16	025d88d3-932c-4c30-8d3b-b7f7719387bc	1426238409.96	True	1426238409.96
160368b9-86fb-4208-a171-744826054a97-17	025d88d3-932c-4c30-8d3b-b7f7719387bc	1426238420.34	False	1426238420.34
160368b9-86fb-4208-a171-744826054a97-18	025d88d3-932c-4c30-8d3b-b7f7719387bc	1426238791.68	True	1426238791.68
160368b9-86fb-4208-a171-744826054a97-19	025d88d3-932c-4c30-8d3b-b7f7719387bc	1426238815.69	False	1426238815.69
160368b9-86fb-4208-a171-744826054a97-20	025d88d3-932c-4c30-8d3b-b7f7719387bc	1426238917.64	True	1426238917.64
160368b9-86fb-4208-a171-744826054a97-21	025d88d3-932c-4c30-8d3b-b7f7719387bc	1426238932.37	False	1426238932.37
160368b9-86fb-4208-a171-744826054a97-22	025d88d3-932c-4c30-8d3b-b7f7719387bc	1426239104.82	True	1426239104.82
160368b9-86fb-4208-a171-744826054a97-23	025d88d3-932c-4c30-8d3b-b7f7719387bc	1426239106.22	False	1426239106.22
160368b9-86fb-4208-a171-744826054a97-24	025d88d3-932c-4c30-8d3b-b7f7719387bc	1426239292.99	True	1426239292.99
160368b9-86fb-4208-a171-744826054a97-25	025d88d3-932c-4c30-8d3b-b7f7719387bc	1426239294.21	False	1426239294.21
5bf47134-b784-401e-bba2-e30578f4fc25-1	ff47687c-fb5c-4e0e-9bec-86b4cb2f2494	1424822383.86	False	1424822383.86
5bf47134-b784-401e-bba2-e30578f4fc25-2	ff47687c-fb5c-4e0e-9bec-86b4cb2f2494	1424822388.02	True	1424822388.02
7e992e04-3284-40f0-8f3e-648a8393f9c8-1	2b7f3ffd-f0a6-4f6f-9a1c-f134d1c7cf86	1425751378.58	True	1425751378.58
7e992e04-3284-40f0-8f3e-648a8393f9c8-2	2b7f3ffd-f0a6-4f6f-9a1c-f134d1c7cf86	1425751403.47	False	1425751403.47
7e992e04-3284-40f0-8f3e-648a8393f9c8-3	2b7f3ffd-f0a6-4f6f-9a1c-f134d1c7cf86	1425751444.61	True	1425751444.61
7e992e04-3284-40f0-8f3e-648a8393f9c8-4	2b7f3ffd-f0a6-4f6f-9a1c-f134d1c7cf86	1425751447.08	False	1425751447.08
7e992e04-3284-40f0-8f3e-648a8393f9c8-5	2b7f3ffd-f0a6-4f6f-9a1c-f134d1c7cf86	1425751464.14	True	1425751464.14
7e992e04-3284-40f0-8f3e-648a8393f9c8-6	2b7f3ffd-f0a6-4f6f-9a1c-f134d1c7cf86	1425751474.72	False	1425751474.72
af862925-1a51-4a8e-8528-ec398d2ef7d5-1	b9e35756-73ce-4a61-a474-fa82485b85c9	1428492718.36	True	1428492718.36
af862925-1a51-4a8e-8528-ec398d2ef7d5-2	b9e35756-73ce-4a61-a474-fa82485b85c9	1428492748.15	False	1428492748.15
af862925-1a51-4a8e-8528-ec398d2ef7d5-3	b9e35756-73ce-4a61-a474-fa82485b85c9	1428495196.24	True	1428495196.24
af862925-1a51-4a8e-8528-ec398d2ef7d5-4	b9e35756-73ce-4a61-a474-fa82485b85c9	1428495238.86	False	1428495238.86
af862925-1a51-4a8e-8528-ec398d2ef7d5-5	b9e35756-73ce-4a61-a474-fa82485b85c9	1428495242.73	True	1428495242.73
af862925-1a51-4a8e-8528-ec398d2ef7d5-6	b9e35756-73ce-4a61-a474-fa82485b85c9	1428495245.76	False	1428495245.76
af862925-1a51-4a8e-8528-ec398d2ef7d5-7	b9e35756-73ce-4a61-a474-fa82485b85c9	1428495583.72	True	1428495583.72
af862925-1a51-4a8e-8528-ec398d2ef7d5-8	b9e35756-73ce-4a61-a474-fa82485b85c9	1428495770.86	False	1428495770.86
af862925-1a51-4a8e-8528-ec398d2ef7d5-9	b9e35756-73ce-4a61-a474-fa82485b85c9	1428496020.4	True	1428496020.4
2d8cceef-a85d-440f-9143-c9a934e74665-1	a78403c4-efed-4327-9c82-a7adf79be146	1424088901.5	True	1424088901.5
2d8cceef-a85d-440f-9143-c9a934e74665-2	a78403c4-efed-4327-9c82-a7adf79be146	1424088923.14	False	1424088923.14
2d8cceef-a85d-440f-9143-c9a934e74665-3	a78403c4-efed-4327-9c82-a7adf79be146	1424089465.32	True	1424089465.32
2d8cceef-a85d-440f-9143-c9a934e74665-4	a78403c4-efed-4327-9c82-a7adf79be146	1424089466.08	False	1424089466.08
2d8cceef-a85d-440f-9143-c9a934e74665-5	a78403c4-efed-4327-9c82-a7adf79be146	1424089801.64	True	1424089801.64
2d8cceef-a85d-440f-9143-c9a934e74665-6	a78403c4-efed-4327-9c82-a7adf79be146	1424089810.38	False	1424089810.38
2d8cceef-a85d-440f-9143-c9a934e74665-7	a78403c4-efed-4327-9c82-a7adf79be146	1424090103.9	True	1424090103.9
2d8cceef-a85d-440f-9143-c9a934e74665-8	a78403c4-efed-4327-9c82-a7adf79be146	1424090105.26	False	1424090105.26
2d8cceef-a85d-440f-9143-c9a934e74665-9	a78403c4-efed-4327-9c82-a7adf79be146	1424090624.82	True	1424090624.82
2d8cceef-a85d-440f-9143-c9a934e74665-10	a78403c4-efed-4327-9c82-a7adf79be146	1424090666.53	False	1424090666.53
2d8cceef-a85d-440f-9143-c9a934e74665-11	a78403c4-efed-4327-9c82-a7adf79be146	1424090883.58	True	1424090883.58
2d8cceef-a85d-440f-9143-c9a934e74665-12	a78403c4-efed-4327-9c82-a7adf79be146	1424090898.81	False	1424090898.81
2d8cceef-a85d-440f-9143-c9a934e74665-13	a78403c4-efed-4327-9c82-a7adf79be146	1424090973.48	True	1424090973.48
2d8cceef-a85d-440f-9143-c9a934e74665-14	a78403c4-efed-4327-9c82-a7adf79be146	1424090978.16	False	1424090978.16
2d8cceef-a85d-440f-9143-c9a934e74665-15	a78403c4-efed-4327-9c82-a7adf79be146	1424091180.36	True	1424091180.36
2d8cceef-a85d-440f-9143-c9a934e74665-16	a78403c4-efed-4327-9c82-a7adf79be146	1424091204.92	False	1424091204.92
2d8cceef-a85d-440f-9143-c9a934e74665-17	a78403c4-efed-4327-9c82-a7adf79be146	1424091207.74	True	1424091207.74
2d8cceef-a85d-440f-9143-c9a934e74665-18	a78403c4-efed-4327-9c82-a7adf79be146	1424091218.35	False	1424091218.35
2d8cceef-a85d-440f-9143-c9a934e74665-19	a78403c4-efed-4327-9c82-a7adf79be146	1424091218.71	True	1424091218.71
2d8cceef-a85d-440f-9143-c9a934e74665-20	a78403c4-efed-4327-9c82-a7adf79be146	1424091219.72	False	1424091219.72
2d8cceef-a85d-440f-9143-c9a934e74665-21	a78403c4-efed-4327-9c82-a7adf79be146	1424091240.63	True	1424091240.63
2d8cceef-a85d-440f-9143-c9a934e74665-22	a78403c4-efed-4327-9c82-a7adf79be146	1424091256.0	False	1424091256.0
2d8cceef-a85d-440f-9143-c9a934e74665-23	a78403c4-efed-4327-9c82-a7adf79be146	1424091299.88	True	1424091299.88
2d8cceef-a85d-440f-9143-c9a934e74665-24	a78403c4-efed-4327-9c82-a7adf79be146	1424091301.46	False	1424091301.46
2d8cceef-a85d-440f-9143-c9a934e74665-25	a78403c4-efed-4327-9c82-a7adf79be146	1424091414.63	True	1424091414.63
2d8cceef-a85d-440f-9143-c9a934e74665-26	a78403c4-efed-4327-9c82-a7adf79be146	1424091416.28	False	1424091416.28
2d8cceef-a85d-440f-9143-c9a934e74665-27	a78403c4-efed-4327-9c82-a7adf79be146	1424091563.23	True	1424091563.23
2d8cceef-a85d-440f-9143-c9a934e74665-28	a78403c4-efed-4327-9c82-a7adf79be146	1424091564.77	False	1424091564.77
2d8cceef-a85d-440f-9143-c9a934e74665-29	a78403c4-efed-4327-9c82-a7adf79be146	1424091568.98	True	1424091568.98
2d8cceef-a85d-440f-9143-c9a934e74665-30	a78403c4-efed-4327-9c82-a7adf79be146	1424091595.94	False	1424091595.94
2d8cceef-a85d-440f-9143-c9a934e74665-31	a78403c4-efed-4327-9c82-a7adf79be146	1424091792.92	True	1424091792.92
2d8cceef-a85d-440f-9143-c9a934e74665-32	a78403c4-efed-4327-9c82-a7adf79be146	1424091793.54	False	1424091793.54
2d8cceef-a85d-440f-9143-c9a934e74665-33	a78403c4-efed-4327-9c82-a7adf79be146	1424091807.96	True	1424091807.96
2d8cceef-a85d-440f-9143-c9a934e74665-34	a78403c4-efed-4327-9c82-a7adf79be146	1424091812.83	False	1424091812.83
2d8cceef-a85d-440f-9143-c9a934e74665-35	a78403c4-efed-4327-9c82-a7adf79be146	1424091832.8	True	1424091832.8
2d8cceef-a85d-440f-9143-c9a934e74665-36	a78403c4-efed-4327-9c82-a7adf79be146	1424091834.14	False	1424091834.14
2d8cceef-a85d-440f-9143-c9a934e74665-37	a78403c4-efed-4327-9c82-a7adf79be146	1424091862.53	True	1424091862.53
2d8cceef-a85d-440f-9143-c9a934e74665-38	a78403c4-efed-4327-9c82-a7adf79be146	1424091872.79	False	1424091872.79
2d8cceef-a85d-440f-9143-c9a934e74665-39	a78403c4-efed-4327-9c82-a7adf79be146	1424091889.82	True	1424091889.82
2d8cceef-a85d-440f-9143-c9a934e74665-40	a78403c4-efed-4327-9c82-a7adf79be146	1424091895.24	False	1424091895.24
2d8cceef-a85d-440f-9143-c9a934e74665-41	a78403c4-efed-4327-9c82-a7adf79be146	1424091935.15	True	1424091935.15
0265744b-070e-4caf-846e-e5789295bf90-1	75341f67-d7fb-468a-bca6-f5c1a0f2a4b2	1429002002.25	True	1429002002.25
0265744b-070e-4caf-846e-e5789295bf90-2	75341f67-d7fb-468a-bca6-f5c1a0f2a4b2	1429002038.67	False	1429002038.67
0265744b-070e-4caf-846e-e5789295bf90-3	75341f67-d7fb-468a-bca6-f5c1a0f2a4b2	1429002135.4	True	1429002135.4
0265744b-070e-4caf-846e-e5789295bf90-4	75341f67-d7fb-468a-bca6-f5c1a0f2a4b2	1429002224.04	False	1429002224.04
0265744b-070e-4caf-846e-e5789295bf90-5	75341f67-d7fb-468a-bca6-f5c1a0f2a4b2	1429002290.7	True	1429002290.7
0265744b-070e-4caf-846e-e5789295bf90-6	75341f67-d7fb-468a-bca6-f5c1a0f2a4b2	1429002430.44	False	1429002430.44
0265744b-070e-4caf-846e-e5789295bf90-7	75341f67-d7fb-468a-bca6-f5c1a0f2a4b2	1429002440.56	True	1429002440.56
0265744b-070e-4caf-846e-e5789295bf90-8	75341f67-d7fb-468a-bca6-f5c1a0f2a4b2	1429002476.38	False	1429002476.38
0265744b-070e-4caf-846e-e5789295bf90-9	75341f67-d7fb-468a-bca6-f5c1a0f2a4b2	1429002565.08	True	1429002565.08
0265744b-070e-4caf-846e-e5789295bf90-10	75341f67-d7fb-468a-bca6-f5c1a0f2a4b2	1429002612.52	False	1429002612.52
0265744b-070e-4caf-846e-e5789295bf90-11	75341f67-d7fb-468a-bca6-f5c1a0f2a4b2	1429002612.73	True	1429002612.73
0265744b-070e-4caf-846e-e5789295bf90-12	75341f67-d7fb-468a-bca6-f5c1a0f2a4b2	1429002643.3	False	1429002643.3
0265744b-070e-4caf-846e-e5789295bf90-13	75341f67-d7fb-468a-bca6-f5c1a0f2a4b2	1429002649.45	True	1429002649.45
0265744b-070e-4caf-846e-e5789295bf90-14	75341f67-d7fb-468a-bca6-f5c1a0f2a4b2	1429002682.08	False	1429002682.08
0265744b-070e-4caf-846e-e5789295bf90-15	75341f67-d7fb-468a-bca6-f5c1a0f2a4b2	1429002966.32	True	1429002966.32
0265744b-070e-4caf-846e-e5789295bf90-16	75341f67-d7fb-468a-bca6-f5c1a0f2a4b2	1429002989.92	False	1429002989.92
0265744b-070e-4caf-846e-e5789295bf90-17	75341f67-d7fb-468a-bca6-f5c1a0f2a4b2	1429003526.06	True	1429003526.06
0265744b-070e-4caf-846e-e5789295bf90-18	75341f67-d7fb-468a-bca6-f5c1a0f2a4b2	1429003572.57	False	1429003572.57
0265744b-070e-4caf-846e-e5789295bf90-19	75341f67-d7fb-468a-bca6-f5c1a0f2a4b2	1429003602.28	True	1429003602.28
0265744b-070e-4caf-846e-e5789295bf90-20	75341f67-d7fb-468a-bca6-f5c1a0f2a4b2	1429003685.22	False	1429003685.22
0265744b-070e-4caf-846e-e5789295bf90-21	75341f67-d7fb-468a-bca6-f5c1a0f2a4b2	1429003903.24	True	1429003903.24
0265744b-070e-4caf-846e-e5789295bf90-22	75341f67-d7fb-468a-bca6-f5c1a0f2a4b2	1429003913.36	False	1429003913.36
0265744b-070e-4caf-846e-e5789295bf90-23	75341f67-d7fb-468a-bca6-f5c1a0f2a4b2	1429003935.55	True	1429003935.55
0265744b-070e-4caf-846e-e5789295bf90-24	75341f67-d7fb-468a-bca6-f5c1a0f2a4b2	1429004037.93	False	1429004037.93
0265744b-070e-4caf-846e-e5789295bf90-25	75341f67-d7fb-468a-bca6-f5c1a0f2a4b2	1429004080.49	True	1429004080.49
635eb498-4b88-4863-b53f-2c9500652057-1	3a09e504-a096-4950-87f8-52ace27a559e	1428566663.26	True	1428566663.26
635eb498-4b88-4863-b53f-2c9500652057-2	3a09e504-a096-4950-87f8-52ace27a559e	1428566681.99	False	1428566681.99
635eb498-4b88-4863-b53f-2c9500652057-3	3a09e504-a096-4950-87f8-52ace27a559e	1428567488.18	True	1428567488.18
635eb498-4b88-4863-b53f-2c9500652057-4	3a09e504-a096-4950-87f8-52ace27a559e	1428567500.55	False	1428567500.55
e1064946-ff2f-425e-a96b-6beae35c63b6-1	c1a21f86-8f71-4831-982b-9882ae49d394	1426206701.75	False	1426206701.75
e1064946-ff2f-425e-a96b-6beae35c63b6-2	c1a21f86-8f71-4831-982b-9882ae49d394	1426206703.24	True	1426206703.24
e1064946-ff2f-425e-a96b-6beae35c63b6-3	c1a21f86-8f71-4831-982b-9882ae49d394	1426206708.56	False	1426206708.56
e1064946-ff2f-425e-a96b-6beae35c63b6-4	c1a21f86-8f71-4831-982b-9882ae49d394	1426206944.11	True	1426206944.11
e1064946-ff2f-425e-a96b-6beae35c63b6-5	c1a21f86-8f71-4831-982b-9882ae49d394	1426206958.2	False	1426206958.2
124ff062-e4d9-428f-9527-80f6a1420a5c-1	cce15001-6e8c-4444-809f-d1a72193007a	1426352203.65	False	1426352203.65
124ff062-e4d9-428f-9527-80f6a1420a5c-2	cce15001-6e8c-4444-809f-d1a72193007a	1426353589.11	True	1426353589.11
124ff062-e4d9-428f-9527-80f6a1420a5c-3	cce15001-6e8c-4444-809f-d1a72193007a	1426353716.24	False	1426353716.24
124ff062-e4d9-428f-9527-80f6a1420a5c-4	cce15001-6e8c-4444-809f-d1a72193007a	1426355263.7	True	1426355263.7
124ff062-e4d9-428f-9527-80f6a1420a5c-5	cce15001-6e8c-4444-809f-d1a72193007a	1426355556.72	False	1426355556.72
124ff062-e4d9-428f-9527-80f6a1420a5c-6	cce15001-6e8c-4444-809f-d1a72193007a	1426355602.07	True	1426355602.07
124ff062-e4d9-428f-9527-80f6a1420a5c-7	cce15001-6e8c-4444-809f-d1a72193007a	1426355631.8	False	1426355631.8
083363be-15b2-4a4c-85e7-9fcdb3669dbf-1	cfc1faa5-c6c2-47f0-8e8c-cc3288bca782	1426611445.77	False	1426611445.77
083363be-15b2-4a4c-85e7-9fcdb3669dbf-2	cfc1faa5-c6c2-47f0-8e8c-cc3288bca782	1426611558.68	True	1426611558.68
083363be-15b2-4a4c-85e7-9fcdb3669dbf-3	cfc1faa5-c6c2-47f0-8e8c-cc3288bca782	1426611608.8	False	1426611608.8
083363be-15b2-4a4c-85e7-9fcdb3669dbf-4	cfc1faa5-c6c2-47f0-8e8c-cc3288bca782	1426611835.33	True	1426611835.33
083363be-15b2-4a4c-85e7-9fcdb3669dbf-5	cfc1faa5-c6c2-47f0-8e8c-cc3288bca782	1426611872.91	False	1426611872.91
083363be-15b2-4a4c-85e7-9fcdb3669dbf-6	cfc1faa5-c6c2-47f0-8e8c-cc3288bca782	1426612629.07	True	1426612629.07
083363be-15b2-4a4c-85e7-9fcdb3669dbf-7	cfc1faa5-c6c2-47f0-8e8c-cc3288bca782	1426612637.26	False	1426612637.26
083363be-15b2-4a4c-85e7-9fcdb3669dbf-8	cfc1faa5-c6c2-47f0-8e8c-cc3288bca782	1426612911.4	True	1426612911.4
083363be-15b2-4a4c-85e7-9fcdb3669dbf-9	cfc1faa5-c6c2-47f0-8e8c-cc3288bca782	1426612918.01	False	1426612918.01
083363be-15b2-4a4c-85e7-9fcdb3669dbf-10	cfc1faa5-c6c2-47f0-8e8c-cc3288bca782	1426613155.23	True	1426613155.23
083363be-15b2-4a4c-85e7-9fcdb3669dbf-11	cfc1faa5-c6c2-47f0-8e8c-cc3288bca782	1426613331.32	False	1426613331.32
083363be-15b2-4a4c-85e7-9fcdb3669dbf-12	cfc1faa5-c6c2-47f0-8e8c-cc3288bca782	1426613356.73	True	1426613356.73
083363be-15b2-4a4c-85e7-9fcdb3669dbf-13	cfc1faa5-c6c2-47f0-8e8c-cc3288bca782	1426613391.01	False	1426613391.01
083363be-15b2-4a4c-85e7-9fcdb3669dbf-14	cfc1faa5-c6c2-47f0-8e8c-cc3288bca782	1426614582.37	True	1426614582.37
083363be-15b2-4a4c-85e7-9fcdb3669dbf-15	cfc1faa5-c6c2-47f0-8e8c-cc3288bca782	1426614614.9	False	1426614614.9
35eefb24-2bdf-4d9b-b26d-dd0f3142bf39-1	b1c57f67-a147-430d-bbe7-707797db8214	1425150653.5	True	1425150653.5
35eefb24-2bdf-4d9b-b26d-dd0f3142bf39-2	b1c57f67-a147-430d-bbe7-707797db8214	1425150746.35	False	1425150746.35
35eefb24-2bdf-4d9b-b26d-dd0f3142bf39-3	b1c57f67-a147-430d-bbe7-707797db8214	1425151363.3	True	1425151363.3
35eefb24-2bdf-4d9b-b26d-dd0f3142bf39-4	b1c57f67-a147-430d-bbe7-707797db8214	1425151435.99	False	1425151435.99
35eefb24-2bdf-4d9b-b26d-dd0f3142bf39-5	b1c57f67-a147-430d-bbe7-707797db8214	1425151439.6	True	1425151439.6
35eefb24-2bdf-4d9b-b26d-dd0f3142bf39-6	b1c57f67-a147-430d-bbe7-707797db8214	1425151473.06	False	1425151473.06
35eefb24-2bdf-4d9b-b26d-dd0f3142bf39-7	b1c57f67-a147-430d-bbe7-707797db8214	1425151485.29	True	1425151485.29
35eefb24-2bdf-4d9b-b26d-dd0f3142bf39-8	b1c57f67-a147-430d-bbe7-707797db8214	1425151486.28	False	1425151486.28
35eefb24-2bdf-4d9b-b26d-dd0f3142bf39-9	b1c57f67-a147-430d-bbe7-707797db8214	1425152098.84	True	1425152098.84
35eefb24-2bdf-4d9b-b26d-dd0f3142bf39-10	b1c57f67-a147-430d-bbe7-707797db8214	1425152181.35	False	1425152181.35
35eefb24-2bdf-4d9b-b26d-dd0f3142bf39-11	b1c57f67-a147-430d-bbe7-707797db8214	1425152618.27	True	1425152618.27
35eefb24-2bdf-4d9b-b26d-dd0f3142bf39-12	b1c57f67-a147-430d-bbe7-707797db8214	1425153030.09	False	1425153030.09
35eefb24-2bdf-4d9b-b26d-dd0f3142bf39-13	b1c57f67-a147-430d-bbe7-707797db8214	1425153041.87	True	1425153041.87
fa6a4bd0-53de-418d-822a-c2dbcf0ec996-1	f47d8ac0-55e7-4f37-bd0c-f86a80f915a3	1427540696.83	False	1427540696.83
fa6a4bd0-53de-418d-822a-c2dbcf0ec996-2	f47d8ac0-55e7-4f37-bd0c-f86a80f915a3	1427540753.95	True	1427540753.95
fa6a4bd0-53de-418d-822a-c2dbcf0ec996-3	f47d8ac0-55e7-4f37-bd0c-f86a80f915a3	1427540885.2	False	1427540885.2
fa6a4bd0-53de-418d-822a-c2dbcf0ec996-4	f47d8ac0-55e7-4f37-bd0c-f86a80f915a3	1427541175.0	True	1427541175.0
4ff14c26-a5b5-4cfd-9af6-8ec9d48ca39d-1	5ce5e5b1-9f83-46f0-beb4-6d0d8547b913	1426348979.4	True	1426348979.4
4ff14c26-a5b5-4cfd-9af6-8ec9d48ca39d-2	5ce5e5b1-9f83-46f0-beb4-6d0d8547b913	1426348980.16	False	1426348980.16
4ff14c26-a5b5-4cfd-9af6-8ec9d48ca39d-3	5ce5e5b1-9f83-46f0-beb4-6d0d8547b913	1426350765.81	False	1426350765.81
39570017-db76-4c8a-bcb4-5d012ee55799-1	f47d8ac0-55e7-4f37-bd0c-f86a80f915a3	1428102249.78	True	1428102249.78
39570017-db76-4c8a-bcb4-5d012ee55799-2	f47d8ac0-55e7-4f37-bd0c-f86a80f915a3	1428102537.69	False	1428102537.69
3ea10e3b-1f5e-4ace-befe-23c4108ef48a-1	50a2c0c6-14e2-4808-83f5-d22af17deabb	1427439861.65	True	1427439861.65
3ea10e3b-1f5e-4ace-befe-23c4108ef48a-2	50a2c0c6-14e2-4808-83f5-d22af17deabb	1427441589.06	False	1427441589.06
d2b28d84-b2cd-4302-a13e-7ad2db8c2523-1	b9e35756-73ce-4a61-a474-fa82485b85c9	1429116929.83	False	1429116929.83
d2b28d84-b2cd-4302-a13e-7ad2db8c2523-2	b9e35756-73ce-4a61-a474-fa82485b85c9	1429116953.26	True	1429116953.26
d2b28d84-b2cd-4302-a13e-7ad2db8c2523-3	b9e35756-73ce-4a61-a474-fa82485b85c9	1429116993.36	False	1429116993.36
d2b28d84-b2cd-4302-a13e-7ad2db8c2523-4	b9e35756-73ce-4a61-a474-fa82485b85c9	1429117263.28	True	1429117263.28
d2b28d84-b2cd-4302-a13e-7ad2db8c2523-5	b9e35756-73ce-4a61-a474-fa82485b85c9	1429117351.27	False	1429117351.27
d2b28d84-b2cd-4302-a13e-7ad2db8c2523-6	b9e35756-73ce-4a61-a474-fa82485b85c9	1429117397.92	True	1429117397.92
d2b28d84-b2cd-4302-a13e-7ad2db8c2523-7	b9e35756-73ce-4a61-a474-fa82485b85c9	1429117478.43	False	1429117478.43
d2b28d84-b2cd-4302-a13e-7ad2db8c2523-8	b9e35756-73ce-4a61-a474-fa82485b85c9	1429117717.43	True	1429117717.43
d2b28d84-b2cd-4302-a13e-7ad2db8c2523-9	b9e35756-73ce-4a61-a474-fa82485b85c9	1429117753.99	False	1429117753.99
d2b28d84-b2cd-4302-a13e-7ad2db8c2523-10	b9e35756-73ce-4a61-a474-fa82485b85c9	1429117759.77	True	1429117759.77
d2b28d84-b2cd-4302-a13e-7ad2db8c2523-11	b9e35756-73ce-4a61-a474-fa82485b85c9	1429117823.7	False	1429117823.7
d2b28d84-b2cd-4302-a13e-7ad2db8c2523-12	b9e35756-73ce-4a61-a474-fa82485b85c9	1429117846.32	True	1429117846.32
d2b28d84-b2cd-4302-a13e-7ad2db8c2523-13	b9e35756-73ce-4a61-a474-fa82485b85c9	1429117906.64	False	1429117906.64
d2b28d84-b2cd-4302-a13e-7ad2db8c2523-14	b9e35756-73ce-4a61-a474-fa82485b85c9	1429117912.23	True	1429117912.23
d2b28d84-b2cd-4302-a13e-7ad2db8c2523-15	b9e35756-73ce-4a61-a474-fa82485b85c9	1429118000.62	False	1429118000.62
d2b28d84-b2cd-4302-a13e-7ad2db8c2523-16	b9e35756-73ce-4a61-a474-fa82485b85c9	1429118149.95	True	1429118149.95
d2b28d84-b2cd-4302-a13e-7ad2db8c2523-17	b9e35756-73ce-4a61-a474-fa82485b85c9	1429118235.6	False	1429118235.6
d2b28d84-b2cd-4302-a13e-7ad2db8c2523-18	b9e35756-73ce-4a61-a474-fa82485b85c9	1429118827.8	True	1429118827.8
d2b28d84-b2cd-4302-a13e-7ad2db8c2523-19	b9e35756-73ce-4a61-a474-fa82485b85c9	1429118857.57	False	1429118857.57
d2b28d84-b2cd-4302-a13e-7ad2db8c2523-20	b9e35756-73ce-4a61-a474-fa82485b85c9	1429118931.98	True	1429118931.98
d2b28d84-b2cd-4302-a13e-7ad2db8c2523-21	b9e35756-73ce-4a61-a474-fa82485b85c9	1429119123.17	False	1429119123.17
d2b28d84-b2cd-4302-a13e-7ad2db8c2523-22	b9e35756-73ce-4a61-a474-fa82485b85c9	1429119192.98	True	1429119192.98
d2b28d84-b2cd-4302-a13e-7ad2db8c2523-23	b9e35756-73ce-4a61-a474-fa82485b85c9	1429119296.91	False	1429119296.91
d2b28d84-b2cd-4302-a13e-7ad2db8c2523-24	b9e35756-73ce-4a61-a474-fa82485b85c9	1429119511.1	True	1429119511.1
d2b28d84-b2cd-4302-a13e-7ad2db8c2523-25	b9e35756-73ce-4a61-a474-fa82485b85c9	1429119623.16	False	1429119623.16
d2b28d84-b2cd-4302-a13e-7ad2db8c2523-26	b9e35756-73ce-4a61-a474-fa82485b85c9	1429119663.07	True	1429119663.07
d2b28d84-b2cd-4302-a13e-7ad2db8c2523-27	b9e35756-73ce-4a61-a474-fa82485b85c9	1429119732.86	False	1429119732.86
d2b28d84-b2cd-4302-a13e-7ad2db8c2523-28	b9e35756-73ce-4a61-a474-fa82485b85c9	1429119786.11	True	1429119786.11
d2b28d84-b2cd-4302-a13e-7ad2db8c2523-29	b9e35756-73ce-4a61-a474-fa82485b85c9	1429119871.94	False	1429119871.94
d2b28d84-b2cd-4302-a13e-7ad2db8c2523-30	b9e35756-73ce-4a61-a474-fa82485b85c9	1429120046.98	True	1429120046.98
d2b28d84-b2cd-4302-a13e-7ad2db8c2523-31	b9e35756-73ce-4a61-a474-fa82485b85c9	1429120076.7	False	1429120076.7
d2b28d84-b2cd-4302-a13e-7ad2db8c2523-32	b9e35756-73ce-4a61-a474-fa82485b85c9	1429120563.86	True	1429120563.86
d2b28d84-b2cd-4302-a13e-7ad2db8c2523-33	b9e35756-73ce-4a61-a474-fa82485b85c9	1429120625.41	False	1429120625.41
d2b28d84-b2cd-4302-a13e-7ad2db8c2523-34	b9e35756-73ce-4a61-a474-fa82485b85c9	1429120982.92	True	1429120982.92
d2b28d84-b2cd-4302-a13e-7ad2db8c2523-35	b9e35756-73ce-4a61-a474-fa82485b85c9	1429121049.87	False	1429121049.87
d2b28d84-b2cd-4302-a13e-7ad2db8c2523-36	b9e35756-73ce-4a61-a474-fa82485b85c9	1429121275.77	True	1429121275.77
d2b28d84-b2cd-4302-a13e-7ad2db8c2523-37	b9e35756-73ce-4a61-a474-fa82485b85c9	1429121282.22	False	1429121282.22
d2b28d84-b2cd-4302-a13e-7ad2db8c2523-38	b9e35756-73ce-4a61-a474-fa82485b85c9	1429121305.6	True	1429121305.6
d2b28d84-b2cd-4302-a13e-7ad2db8c2523-39	b9e35756-73ce-4a61-a474-fa82485b85c9	1429121337.02	False	1429121337.02
6552c58a-d599-4bd6-bbff-29e9c0dd9220-1	5ce5e5b1-9f83-46f0-beb4-6d0d8547b913	1426317246.98	False	1426317246.98
6552c58a-d599-4bd6-bbff-29e9c0dd9220-2	5ce5e5b1-9f83-46f0-beb4-6d0d8547b913	1426319745.32	True	1426319745.32
6552c58a-d599-4bd6-bbff-29e9c0dd9220-3	5ce5e5b1-9f83-46f0-beb4-6d0d8547b913	1426319794.07	False	1426319794.07
c6133052-0a5d-4a69-a0bb-9598ffaea5a7-1	f47d8ac0-55e7-4f37-bd0c-f86a80f915a3	1426893538.09	True	1426893538.09
c6133052-0a5d-4a69-a0bb-9598ffaea5a7-2	f47d8ac0-55e7-4f37-bd0c-f86a80f915a3	1426893545.32	False	1426893545.32
c6133052-0a5d-4a69-a0bb-9598ffaea5a7-3	f47d8ac0-55e7-4f37-bd0c-f86a80f915a3	1426893774.37	True	1426893774.37
c6133052-0a5d-4a69-a0bb-9598ffaea5a7-4	f47d8ac0-55e7-4f37-bd0c-f86a80f915a3	1426893777.6	False	1426893777.6
c6133052-0a5d-4a69-a0bb-9598ffaea5a7-5	f47d8ac0-55e7-4f37-bd0c-f86a80f915a3	1426894811.8	True	1426894811.8
c6133052-0a5d-4a69-a0bb-9598ffaea5a7-6	f47d8ac0-55e7-4f37-bd0c-f86a80f915a3	1426894836.03	False	1426894836.03
57011b4a-94eb-4df9-b42e-ae32a3eaa789-1	669fe3f9-bb2e-46ce-b01e-6f320aeba642	1428661087.81	True	1428661087.81
57011b4a-94eb-4df9-b42e-ae32a3eaa789-2	669fe3f9-bb2e-46ce-b01e-6f320aeba642	1428661094.81	False	1428661094.81
57011b4a-94eb-4df9-b42e-ae32a3eaa789-3	669fe3f9-bb2e-46ce-b01e-6f320aeba642	1428661096.15	True	1428661096.15
57011b4a-94eb-4df9-b42e-ae32a3eaa789-4	669fe3f9-bb2e-46ce-b01e-6f320aeba642	1428661096.72	False	1428661096.72
a06dff08-affc-47ef-9dac-4c2bdd1ddc43-1	03621474-8d7c-48be-8b9e-cbf1582a81b3	1428229254.72	True	1428229254.72
a06dff08-affc-47ef-9dac-4c2bdd1ddc43-2	03621474-8d7c-48be-8b9e-cbf1582a81b3	1428229747.3	False	1428229747.3
a06dff08-affc-47ef-9dac-4c2bdd1ddc43-3	03621474-8d7c-48be-8b9e-cbf1582a81b3	1428230774.31	True	1428230774.31
faf257fd-f256-435b-9f97-8a224c366319-1	5ce5e5b1-9f83-46f0-beb4-6d0d8547b913	1426291590.86	False	1426291590.86
faf257fd-f256-435b-9f97-8a224c366319-2	5ce5e5b1-9f83-46f0-beb4-6d0d8547b913	1426291593.91	True	1426291593.91
faf257fd-f256-435b-9f97-8a224c366319-3	5ce5e5b1-9f83-46f0-beb4-6d0d8547b913	1426291604.99	False	1426291604.99
faf257fd-f256-435b-9f97-8a224c366319-4	5ce5e5b1-9f83-46f0-beb4-6d0d8547b913	1426291713.52	True	1426291713.52
faf257fd-f256-435b-9f97-8a224c366319-5	5ce5e5b1-9f83-46f0-beb4-6d0d8547b913	1426291733.06	False	1426291733.06
3df9eba6-3cf4-402e-81e5-e351b638f34a-1	50a2c0c6-14e2-4808-83f5-d22af17deabb	1427385553.32	False	1427385553.32
3df9eba6-3cf4-402e-81e5-e351b638f34a-2	50a2c0c6-14e2-4808-83f5-d22af17deabb	1427385618.81	True	1427385618.81
3df9eba6-3cf4-402e-81e5-e351b638f34a-3	50a2c0c6-14e2-4808-83f5-d22af17deabb	1427385726.84	False	1427385726.84
3df9eba6-3cf4-402e-81e5-e351b638f34a-4	50a2c0c6-14e2-4808-83f5-d22af17deabb	1427385750.97	True	1427385750.97
3df9eba6-3cf4-402e-81e5-e351b638f34a-5	50a2c0c6-14e2-4808-83f5-d22af17deabb	1427385826.21	False	1427385826.21
3df9eba6-3cf4-402e-81e5-e351b638f34a-6	50a2c0c6-14e2-4808-83f5-d22af17deabb	1427385875.46	True	1427385875.46
3df9eba6-3cf4-402e-81e5-e351b638f34a-7	50a2c0c6-14e2-4808-83f5-d22af17deabb	1427385889.35	False	1427385889.35
4f709f02-041b-4fb6-bc79-4fcfbb1edbff-1	7fd02dab-b230-4df9-a2ef-6042abb3bc0a	1425391525.46	False	1425391525.46
4f709f02-041b-4fb6-bc79-4fcfbb1edbff-2	7fd02dab-b230-4df9-a2ef-6042abb3bc0a	1425391584.3	True	1425391584.3
4f709f02-041b-4fb6-bc79-4fcfbb1edbff-3	7fd02dab-b230-4df9-a2ef-6042abb3bc0a	1425391595.28	False	1425391595.28
4f709f02-041b-4fb6-bc79-4fcfbb1edbff-4	7fd02dab-b230-4df9-a2ef-6042abb3bc0a	1425391624.77	True	1425391624.77
4f709f02-041b-4fb6-bc79-4fcfbb1edbff-5	7fd02dab-b230-4df9-a2ef-6042abb3bc0a	1425391635.11	False	1425391635.11
4f709f02-041b-4fb6-bc79-4fcfbb1edbff-6	7fd02dab-b230-4df9-a2ef-6042abb3bc0a	1425391688.09	True	1425391688.09
4f709f02-041b-4fb6-bc79-4fcfbb1edbff-7	7fd02dab-b230-4df9-a2ef-6042abb3bc0a	1425391698.52	False	1425391698.52
0ce02631-2ca3-4315-a8eb-7bee1995d1fc-1	b9e35756-73ce-4a61-a474-fa82485b85c9	1427407265.19	True	1427407265.19
0ce02631-2ca3-4315-a8eb-7bee1995d1fc-2	b9e35756-73ce-4a61-a474-fa82485b85c9	1427407404.47	False	1427407404.47
0ce02631-2ca3-4315-a8eb-7bee1995d1fc-3	b9e35756-73ce-4a61-a474-fa82485b85c9	1427407430.29	True	1427407430.29
0ce02631-2ca3-4315-a8eb-7bee1995d1fc-4	b9e35756-73ce-4a61-a474-fa82485b85c9	1427407518.86	False	1427407518.86
0ce02631-2ca3-4315-a8eb-7bee1995d1fc-5	b9e35756-73ce-4a61-a474-fa82485b85c9	1427407535.69	True	1427407535.69
0ce02631-2ca3-4315-a8eb-7bee1995d1fc-6	b9e35756-73ce-4a61-a474-fa82485b85c9	1427407603.47	False	1427407603.47
0ce02631-2ca3-4315-a8eb-7bee1995d1fc-7	b9e35756-73ce-4a61-a474-fa82485b85c9	1427407622.63	True	1427407622.63
0ce02631-2ca3-4315-a8eb-7bee1995d1fc-8	b9e35756-73ce-4a61-a474-fa82485b85c9	1427407709.31	False	1427407709.31
0ce02631-2ca3-4315-a8eb-7bee1995d1fc-9	b9e35756-73ce-4a61-a474-fa82485b85c9	1427407738.8	True	1427407738.8
0ce02631-2ca3-4315-a8eb-7bee1995d1fc-10	b9e35756-73ce-4a61-a474-fa82485b85c9	1427407775.72	False	1427407775.72
0ce02631-2ca3-4315-a8eb-7bee1995d1fc-11	b9e35756-73ce-4a61-a474-fa82485b85c9	1427407778.82	True	1427407778.82
0ce02631-2ca3-4315-a8eb-7bee1995d1fc-12	b9e35756-73ce-4a61-a474-fa82485b85c9	1427408037.17	False	1427408037.17
0ce02631-2ca3-4315-a8eb-7bee1995d1fc-13	b9e35756-73ce-4a61-a474-fa82485b85c9	1427409664.95	True	1427409664.95
755f4853-e1f8-4a60-88a9-2d59cb908d67-1	cce15001-6e8c-4444-809f-d1a72193007a	1426600821.26	True	1426600821.26
755f4853-e1f8-4a60-88a9-2d59cb908d67-2	cce15001-6e8c-4444-809f-d1a72193007a	1426600899.9	False	1426600899.9
755f4853-e1f8-4a60-88a9-2d59cb908d67-3	cce15001-6e8c-4444-809f-d1a72193007a	1426600988.85	True	1426600988.85
755f4853-e1f8-4a60-88a9-2d59cb908d67-4	cce15001-6e8c-4444-809f-d1a72193007a	1426600990.33	False	1426600990.33
755f4853-e1f8-4a60-88a9-2d59cb908d67-5	cce15001-6e8c-4444-809f-d1a72193007a	1426601488.89	True	1426601488.89
755f4853-e1f8-4a60-88a9-2d59cb908d67-6	cce15001-6e8c-4444-809f-d1a72193007a	1426601624.75	False	1426601624.75
755f4853-e1f8-4a60-88a9-2d59cb908d67-7	cce15001-6e8c-4444-809f-d1a72193007a	1426602925.27	True	1426602925.27
755f4853-e1f8-4a60-88a9-2d59cb908d67-8	cce15001-6e8c-4444-809f-d1a72193007a	1426603168.5	False	1426603168.5
755f4853-e1f8-4a60-88a9-2d59cb908d67-9	cce15001-6e8c-4444-809f-d1a72193007a	1426603976.15	True	1426603976.15
755f4853-e1f8-4a60-88a9-2d59cb908d67-10	cce15001-6e8c-4444-809f-d1a72193007a	1426604005.98	False	1426604005.98
755f4853-e1f8-4a60-88a9-2d59cb908d67-11	cce15001-6e8c-4444-809f-d1a72193007a	1426604029.98	True	1426604029.98
755f4853-e1f8-4a60-88a9-2d59cb908d67-12	cce15001-6e8c-4444-809f-d1a72193007a	1426604031.9	False	1426604031.9
755f4853-e1f8-4a60-88a9-2d59cb908d67-13	cce15001-6e8c-4444-809f-d1a72193007a	1426604307.97	True	1426604307.97
755f4853-e1f8-4a60-88a9-2d59cb908d67-14	cce15001-6e8c-4444-809f-d1a72193007a	1426604312.05	False	1426604312.05
b7296594-6695-48ec-bcf5-afd79011496a-1	074abdf7-4c55-400f-9daf-f11bc12195c1	1426679338.26	True	1426679338.26
b7296594-6695-48ec-bcf5-afd79011496a-2	074abdf7-4c55-400f-9daf-f11bc12195c1	1426679340.62	False	1426679340.62
b7296594-6695-48ec-bcf5-afd79011496a-3	074abdf7-4c55-400f-9daf-f11bc12195c1	1426679834.31	True	1426679834.31
b7296594-6695-48ec-bcf5-afd79011496a-4	074abdf7-4c55-400f-9daf-f11bc12195c1	1426679836.35	False	1426679836.35
b7296594-6695-48ec-bcf5-afd79011496a-5	074abdf7-4c55-400f-9daf-f11bc12195c1	1426680259.62	True	1426680259.62
b7296594-6695-48ec-bcf5-afd79011496a-6	074abdf7-4c55-400f-9daf-f11bc12195c1	1426680260.92	False	1426680260.92
b7296594-6695-48ec-bcf5-afd79011496a-7	074abdf7-4c55-400f-9daf-f11bc12195c1	1426680347.95	True	1426680347.95
b7296594-6695-48ec-bcf5-afd79011496a-8	074abdf7-4c55-400f-9daf-f11bc12195c1	1426680361.0	False	1426680361.0
b7296594-6695-48ec-bcf5-afd79011496a-9	074abdf7-4c55-400f-9daf-f11bc12195c1	1426680572.2	True	1426680572.2
b7296594-6695-48ec-bcf5-afd79011496a-10	074abdf7-4c55-400f-9daf-f11bc12195c1	1426680573.42	False	1426680573.42
b7296594-6695-48ec-bcf5-afd79011496a-11	074abdf7-4c55-400f-9daf-f11bc12195c1	1426680667.82	True	1426680667.82
b7296594-6695-48ec-bcf5-afd79011496a-12	074abdf7-4c55-400f-9daf-f11bc12195c1	1426680669.31	False	1426680669.31
b7296594-6695-48ec-bcf5-afd79011496a-13	074abdf7-4c55-400f-9daf-f11bc12195c1	1426680907.22	True	1426680907.22
b7296594-6695-48ec-bcf5-afd79011496a-14	074abdf7-4c55-400f-9daf-f11bc12195c1	1426680909.11	False	1426680909.11
b7296594-6695-48ec-bcf5-afd79011496a-15	074abdf7-4c55-400f-9daf-f11bc12195c1	1426681399.85	True	1426681399.85
b7296594-6695-48ec-bcf5-afd79011496a-16	074abdf7-4c55-400f-9daf-f11bc12195c1	1426681473.91	False	1426681473.91
b7296594-6695-48ec-bcf5-afd79011496a-17	074abdf7-4c55-400f-9daf-f11bc12195c1	1426681475.05	True	1426681475.05
b7296594-6695-48ec-bcf5-afd79011496a-18	074abdf7-4c55-400f-9daf-f11bc12195c1	1426681480.57	False	1426681480.57
b7296594-6695-48ec-bcf5-afd79011496a-19	074abdf7-4c55-400f-9daf-f11bc12195c1	1426681498.32	True	1426681498.32
b7296594-6695-48ec-bcf5-afd79011496a-20	074abdf7-4c55-400f-9daf-f11bc12195c1	1426681532.34	False	1426681532.34
bc77ef2b-3005-4539-8a14-f1ff9aa634da-1	9c8537a6-99f6-450c-a108-0ed2a98ac436	1425208232.92	True	1425208232.92
bc77ef2b-3005-4539-8a14-f1ff9aa634da-2	9c8537a6-99f6-450c-a108-0ed2a98ac436	1425208234.16	False	1425208234.16
bc77ef2b-3005-4539-8a14-f1ff9aa634da-3	9c8537a6-99f6-450c-a108-0ed2a98ac436	1425208422.1	True	1425208422.1
bc77ef2b-3005-4539-8a14-f1ff9aa634da-4	9c8537a6-99f6-450c-a108-0ed2a98ac436	1425208423.28	False	1425208423.28
bc77ef2b-3005-4539-8a14-f1ff9aa634da-5	9c8537a6-99f6-450c-a108-0ed2a98ac436	1425208826.81	True	1425208826.81
bc77ef2b-3005-4539-8a14-f1ff9aa634da-6	9c8537a6-99f6-450c-a108-0ed2a98ac436	1425208832.53	False	1425208832.53
bc77ef2b-3005-4539-8a14-f1ff9aa634da-7	9c8537a6-99f6-450c-a108-0ed2a98ac436	1425209182.21	True	1425209182.21
bc77ef2b-3005-4539-8a14-f1ff9aa634da-8	9c8537a6-99f6-450c-a108-0ed2a98ac436	1425209839.7	False	1425209839.7
bc77ef2b-3005-4539-8a14-f1ff9aa634da-9	9c8537a6-99f6-450c-a108-0ed2a98ac436	1425210502.93	True	1425210502.93
bc77ef2b-3005-4539-8a14-f1ff9aa634da-10	9c8537a6-99f6-450c-a108-0ed2a98ac436	1425210504.64	False	1425210504.64
bc77ef2b-3005-4539-8a14-f1ff9aa634da-11	9c8537a6-99f6-450c-a108-0ed2a98ac436	1425210517.32	True	1425210517.32
bc77ef2b-3005-4539-8a14-f1ff9aa634da-12	9c8537a6-99f6-450c-a108-0ed2a98ac436	1425210560.59	False	1425210560.59
073ad379-9a51-4d1a-8d7b-82828d6fa5ef-1	12763e76-5edd-4f6a-8a1a-a46a879a9366	1426549386.3	True	1426549386.3
073ad379-9a51-4d1a-8d7b-82828d6fa5ef-2	12763e76-5edd-4f6a-8a1a-a46a879a9366	1426549526.3	False	1426549526.3
073ad379-9a51-4d1a-8d7b-82828d6fa5ef-3	12763e76-5edd-4f6a-8a1a-a46a879a9366	1426549547.22	True	1426549547.22
073ad379-9a51-4d1a-8d7b-82828d6fa5ef-4	12763e76-5edd-4f6a-8a1a-a46a879a9366	1426549563.89	False	1426549563.89
073ad379-9a51-4d1a-8d7b-82828d6fa5ef-5	12763e76-5edd-4f6a-8a1a-a46a879a9366	1426550833.12	True	1426550833.12
a455c6e0-fa42-4216-92a5-e04f3904d8a3-1	9c8537a6-99f6-450c-a108-0ed2a98ac436	1425507480.98	True	1425507480.98
a455c6e0-fa42-4216-92a5-e04f3904d8a3-2	9c8537a6-99f6-450c-a108-0ed2a98ac436	1425507482.52	False	1425507482.52
a455c6e0-fa42-4216-92a5-e04f3904d8a3-3	9c8537a6-99f6-450c-a108-0ed2a98ac436	1425507630.3	True	1425507630.3
a455c6e0-fa42-4216-92a5-e04f3904d8a3-4	9c8537a6-99f6-450c-a108-0ed2a98ac436	1425507631.76	False	1425507631.76
a455c6e0-fa42-4216-92a5-e04f3904d8a3-5	9c8537a6-99f6-450c-a108-0ed2a98ac436	1425507762.78	True	1425507762.78
a455c6e0-fa42-4216-92a5-e04f3904d8a3-6	9c8537a6-99f6-450c-a108-0ed2a98ac436	1425507768.1	False	1425507768.1
a455c6e0-fa42-4216-92a5-e04f3904d8a3-7	9c8537a6-99f6-450c-a108-0ed2a98ac436	1425507803.12	True	1425507803.12
a455c6e0-fa42-4216-92a5-e04f3904d8a3-8	9c8537a6-99f6-450c-a108-0ed2a98ac436	1425507835.13	False	1425507835.13
a455c6e0-fa42-4216-92a5-e04f3904d8a3-9	9c8537a6-99f6-450c-a108-0ed2a98ac436	1425508238.3	True	1425508238.3
a455c6e0-fa42-4216-92a5-e04f3904d8a3-10	9c8537a6-99f6-450c-a108-0ed2a98ac436	1425508240.71	False	1425508240.71
a455c6e0-fa42-4216-92a5-e04f3904d8a3-11	9c8537a6-99f6-450c-a108-0ed2a98ac436	1425508308.87	True	1425508308.87
a455c6e0-fa42-4216-92a5-e04f3904d8a3-12	9c8537a6-99f6-450c-a108-0ed2a98ac436	1425508310.43	False	1425508310.43
a455c6e0-fa42-4216-92a5-e04f3904d8a3-13	9c8537a6-99f6-450c-a108-0ed2a98ac436	1425508605.88	True	1425508605.88
a455c6e0-fa42-4216-92a5-e04f3904d8a3-14	9c8537a6-99f6-450c-a108-0ed2a98ac436	1425508659.39	False	1425508659.39
a455c6e0-fa42-4216-92a5-e04f3904d8a3-15	9c8537a6-99f6-450c-a108-0ed2a98ac436	1425508795.9	True	1425508795.9
a455c6e0-fa42-4216-92a5-e04f3904d8a3-16	9c8537a6-99f6-450c-a108-0ed2a98ac436	1425508797.53	False	1425508797.53
a455c6e0-fa42-4216-92a5-e04f3904d8a3-17	9c8537a6-99f6-450c-a108-0ed2a98ac436	1425509019.9	True	1425509019.9
a455c6e0-fa42-4216-92a5-e04f3904d8a3-18	9c8537a6-99f6-450c-a108-0ed2a98ac436	1425509023.14	False	1425509023.14
a455c6e0-fa42-4216-92a5-e04f3904d8a3-19	9c8537a6-99f6-450c-a108-0ed2a98ac436	1425509049.89	True	1425509049.89
a455c6e0-fa42-4216-92a5-e04f3904d8a3-20	9c8537a6-99f6-450c-a108-0ed2a98ac436	1425509054.59	False	1425509054.59
a455c6e0-fa42-4216-92a5-e04f3904d8a3-21	9c8537a6-99f6-450c-a108-0ed2a98ac436	1425509056.58	True	1425509056.58
a455c6e0-fa42-4216-92a5-e04f3904d8a3-22	9c8537a6-99f6-450c-a108-0ed2a98ac436	1425509291.41	False	1425509291.41
a455c6e0-fa42-4216-92a5-e04f3904d8a3-23	9c8537a6-99f6-450c-a108-0ed2a98ac436	1425509348.35	True	1425509348.35
a455c6e0-fa42-4216-92a5-e04f3904d8a3-24	9c8537a6-99f6-450c-a108-0ed2a98ac436	1425509415.89	False	1425509415.89
a455c6e0-fa42-4216-92a5-e04f3904d8a3-25	9c8537a6-99f6-450c-a108-0ed2a98ac436	1425509506.15	True	1425509506.15
a455c6e0-fa42-4216-92a5-e04f3904d8a3-26	9c8537a6-99f6-450c-a108-0ed2a98ac436	1425509511.54	False	1425509511.54
a455c6e0-fa42-4216-92a5-e04f3904d8a3-27	9c8537a6-99f6-450c-a108-0ed2a98ac436	1425509522.12	True	1425509522.12
a455c6e0-fa42-4216-92a5-e04f3904d8a3-28	9c8537a6-99f6-450c-a108-0ed2a98ac436	1425509989.49	False	1425509989.49
a455c6e0-fa42-4216-92a5-e04f3904d8a3-29	9c8537a6-99f6-450c-a108-0ed2a98ac436	1425510040.79	True	1425510040.79
a455c6e0-fa42-4216-92a5-e04f3904d8a3-30	9c8537a6-99f6-450c-a108-0ed2a98ac436	1425510045.97	False	1425510045.97
a455c6e0-fa42-4216-92a5-e04f3904d8a3-31	9c8537a6-99f6-450c-a108-0ed2a98ac436	1425510053.38	True	1425510053.38
a455c6e0-fa42-4216-92a5-e04f3904d8a3-32	9c8537a6-99f6-450c-a108-0ed2a98ac436	1425510134.87	False	1425510134.87
a455c6e0-fa42-4216-92a5-e04f3904d8a3-33	9c8537a6-99f6-450c-a108-0ed2a98ac436	1425510223.79	True	1425510223.79
a455c6e0-fa42-4216-92a5-e04f3904d8a3-34	9c8537a6-99f6-450c-a108-0ed2a98ac436	1425510229.13	False	1425510229.13
a455c6e0-fa42-4216-92a5-e04f3904d8a3-35	9c8537a6-99f6-450c-a108-0ed2a98ac436	1425510244.12	True	1425510244.12
a455c6e0-fa42-4216-92a5-e04f3904d8a3-36	9c8537a6-99f6-450c-a108-0ed2a98ac436	1425510278.84	False	1425510278.84
a455c6e0-fa42-4216-92a5-e04f3904d8a3-37	9c8537a6-99f6-450c-a108-0ed2a98ac436	1425510633.8	True	1425510633.8
a455c6e0-fa42-4216-92a5-e04f3904d8a3-38	9c8537a6-99f6-450c-a108-0ed2a98ac436	1425510639.07	False	1425510639.07
a455c6e0-fa42-4216-92a5-e04f3904d8a3-39	9c8537a6-99f6-450c-a108-0ed2a98ac436	1425510647.83	True	1425510647.83
a455c6e0-fa42-4216-92a5-e04f3904d8a3-40	9c8537a6-99f6-450c-a108-0ed2a98ac436	1425510653.37	False	1425510653.37
a455c6e0-fa42-4216-92a5-e04f3904d8a3-41	9c8537a6-99f6-450c-a108-0ed2a98ac436	1425510718.47	True	1425510718.47
a455c6e0-fa42-4216-92a5-e04f3904d8a3-42	9c8537a6-99f6-450c-a108-0ed2a98ac436	1425510730.58	False	1425510730.58
a455c6e0-fa42-4216-92a5-e04f3904d8a3-43	9c8537a6-99f6-450c-a108-0ed2a98ac436	1425510785.56	True	1425510785.56
a455c6e0-fa42-4216-92a5-e04f3904d8a3-44	9c8537a6-99f6-450c-a108-0ed2a98ac436	1425510790.98	False	1425510790.98
a455c6e0-fa42-4216-92a5-e04f3904d8a3-45	9c8537a6-99f6-450c-a108-0ed2a98ac436	1425510858.98	True	1425510858.98
a455c6e0-fa42-4216-92a5-e04f3904d8a3-46	9c8537a6-99f6-450c-a108-0ed2a98ac436	1425510864.14	False	1425510864.14
a455c6e0-fa42-4216-92a5-e04f3904d8a3-47	9c8537a6-99f6-450c-a108-0ed2a98ac436	1425510872.91	True	1425510872.91
2fc0d197-344f-45c6-8cc8-bce9fa813c3b-1	75341f67-d7fb-468a-bca6-f5c1a0f2a4b2	1429377373.34	False	1429377373.34
2fc0d197-344f-45c6-8cc8-bce9fa813c3b-2	75341f67-d7fb-468a-bca6-f5c1a0f2a4b2	1429377528.36	True	1429377528.36
2fc0d197-344f-45c6-8cc8-bce9fa813c3b-3	75341f67-d7fb-468a-bca6-f5c1a0f2a4b2	1429377587.13	False	1429377587.13
2fc0d197-344f-45c6-8cc8-bce9fa813c3b-4	75341f67-d7fb-468a-bca6-f5c1a0f2a4b2	1429377631.88	True	1429377631.88
2fc0d197-344f-45c6-8cc8-bce9fa813c3b-5	75341f67-d7fb-468a-bca6-f5c1a0f2a4b2	1429377724.29	False	1429377724.29
2fc0d197-344f-45c6-8cc8-bce9fa813c3b-6	75341f67-d7fb-468a-bca6-f5c1a0f2a4b2	1429377768.38	True	1429377768.38
2fc0d197-344f-45c6-8cc8-bce9fa813c3b-7	75341f67-d7fb-468a-bca6-f5c1a0f2a4b2	1429378033.58	False	1429378033.58
2fc0d197-344f-45c6-8cc8-bce9fa813c3b-8	75341f67-d7fb-468a-bca6-f5c1a0f2a4b2	1429378034.11	True	1429378034.11
2fc0d197-344f-45c6-8cc8-bce9fa813c3b-9	75341f67-d7fb-468a-bca6-f5c1a0f2a4b2	1429378064.34	False	1429378064.34
2fc0d197-344f-45c6-8cc8-bce9fa813c3b-10	75341f67-d7fb-468a-bca6-f5c1a0f2a4b2	1429378091.85	True	1429378091.85
2fc0d197-344f-45c6-8cc8-bce9fa813c3b-11	75341f67-d7fb-468a-bca6-f5c1a0f2a4b2	1429378342.79	False	1429378342.79
2fc0d197-344f-45c6-8cc8-bce9fa813c3b-12	75341f67-d7fb-468a-bca6-f5c1a0f2a4b2	1429378343.01	True	1429378343.01
2fc0d197-344f-45c6-8cc8-bce9fa813c3b-13	75341f67-d7fb-468a-bca6-f5c1a0f2a4b2	1429378398.46	False	1429378398.46
2fc0d197-344f-45c6-8cc8-bce9fa813c3b-14	75341f67-d7fb-468a-bca6-f5c1a0f2a4b2	1429378401.54	True	1429378401.54
2fc0d197-344f-45c6-8cc8-bce9fa813c3b-15	75341f67-d7fb-468a-bca6-f5c1a0f2a4b2	1429378431.67	False	1429378431.67
2fc0d197-344f-45c6-8cc8-bce9fa813c3b-16	75341f67-d7fb-468a-bca6-f5c1a0f2a4b2	1429378445.18	True	1429378445.18
2fc0d197-344f-45c6-8cc8-bce9fa813c3b-17	75341f67-d7fb-468a-bca6-f5c1a0f2a4b2	1429378500.84	False	1429378500.84
2fc0d197-344f-45c6-8cc8-bce9fa813c3b-18	75341f67-d7fb-468a-bca6-f5c1a0f2a4b2	1429378503.36	True	1429378503.36
2fc0d197-344f-45c6-8cc8-bce9fa813c3b-19	75341f67-d7fb-468a-bca6-f5c1a0f2a4b2	1429378533.51	False	1429378533.51
2fc0d197-344f-45c6-8cc8-bce9fa813c3b-20	75341f67-d7fb-468a-bca6-f5c1a0f2a4b2	1429378569.3	True	1429378569.3
2fc0d197-344f-45c6-8cc8-bce9fa813c3b-21	75341f67-d7fb-468a-bca6-f5c1a0f2a4b2	1429378600.95	False	1429378600.95
2fc0d197-344f-45c6-8cc8-bce9fa813c3b-22	75341f67-d7fb-468a-bca6-f5c1a0f2a4b2	1429378611.62	True	1429378611.62
2fc0d197-344f-45c6-8cc8-bce9fa813c3b-23	75341f67-d7fb-468a-bca6-f5c1a0f2a4b2	1429378643.39	False	1429378643.39
2fc0d197-344f-45c6-8cc8-bce9fa813c3b-24	75341f67-d7fb-468a-bca6-f5c1a0f2a4b2	1429378663.44	True	1429378663.44
2fc0d197-344f-45c6-8cc8-bce9fa813c3b-25	75341f67-d7fb-468a-bca6-f5c1a0f2a4b2	1429378695.3	False	1429378695.3
2fc0d197-344f-45c6-8cc8-bce9fa813c3b-26	75341f67-d7fb-468a-bca6-f5c1a0f2a4b2	1429378709.48	True	1429378709.48
2fc0d197-344f-45c6-8cc8-bce9fa813c3b-27	75341f67-d7fb-468a-bca6-f5c1a0f2a4b2	1429378753.06	False	1429378753.06
2fc0d197-344f-45c6-8cc8-bce9fa813c3b-28	75341f67-d7fb-468a-bca6-f5c1a0f2a4b2	1429378786.82	True	1429378786.82
2fc0d197-344f-45c6-8cc8-bce9fa813c3b-29	75341f67-d7fb-468a-bca6-f5c1a0f2a4b2	1429378819.72	False	1429378819.72
2fc0d197-344f-45c6-8cc8-bce9fa813c3b-30	75341f67-d7fb-468a-bca6-f5c1a0f2a4b2	1429378844.06	True	1429378844.06
2fc0d197-344f-45c6-8cc8-bce9fa813c3b-31	75341f67-d7fb-468a-bca6-f5c1a0f2a4b2	1429378940.99	False	1429378940.99
2fc0d197-344f-45c6-8cc8-bce9fa813c3b-32	75341f67-d7fb-468a-bca6-f5c1a0f2a4b2	1429378952.08	True	1429378952.08
2fc0d197-344f-45c6-8cc8-bce9fa813c3b-33	75341f67-d7fb-468a-bca6-f5c1a0f2a4b2	1429378960.06	False	1429378960.06
2fc0d197-344f-45c6-8cc8-bce9fa813c3b-34	75341f67-d7fb-468a-bca6-f5c1a0f2a4b2	1429380944.36	True	1429380944.36
2fc0d197-344f-45c6-8cc8-bce9fa813c3b-35	75341f67-d7fb-468a-bca6-f5c1a0f2a4b2	1429380979.35	False	1429380979.35
2fc0d197-344f-45c6-8cc8-bce9fa813c3b-36	75341f67-d7fb-468a-bca6-f5c1a0f2a4b2	1429381078.46	True	1429381078.46
2fc0d197-344f-45c6-8cc8-bce9fa813c3b-37	75341f67-d7fb-468a-bca6-f5c1a0f2a4b2	1429381111.07	False	1429381111.07
2fc0d197-344f-45c6-8cc8-bce9fa813c3b-38	75341f67-d7fb-468a-bca6-f5c1a0f2a4b2	1429381165.8	True	1429381165.8
2fc0d197-344f-45c6-8cc8-bce9fa813c3b-39	75341f67-d7fb-468a-bca6-f5c1a0f2a4b2	1429381196.13	False	1429381196.13
2fc0d197-344f-45c6-8cc8-bce9fa813c3b-40	75341f67-d7fb-468a-bca6-f5c1a0f2a4b2	1429381347.45	True	1429381347.45
2fc0d197-344f-45c6-8cc8-bce9fa813c3b-41	75341f67-d7fb-468a-bca6-f5c1a0f2a4b2	1429381377.91	False	1429381377.91
2fc0d197-344f-45c6-8cc8-bce9fa813c3b-42	75341f67-d7fb-468a-bca6-f5c1a0f2a4b2	1429383734.22	True	1429383734.22
26cd91c6-acb7-4df0-81e2-d46d0e01ce36-1	9c8537a6-99f6-450c-a108-0ed2a98ac436	1425921850.34	True	1425921850.34
26cd91c6-acb7-4df0-81e2-d46d0e01ce36-2	9c8537a6-99f6-450c-a108-0ed2a98ac436	1425921884.95	False	1425921884.95
26cd91c6-acb7-4df0-81e2-d46d0e01ce36-3	9c8537a6-99f6-450c-a108-0ed2a98ac436	1425922166.8	True	1425922166.8
26cd91c6-acb7-4df0-81e2-d46d0e01ce36-4	9c8537a6-99f6-450c-a108-0ed2a98ac436	1425922198.9	False	1425922198.9
26cd91c6-acb7-4df0-81e2-d46d0e01ce36-5	9c8537a6-99f6-450c-a108-0ed2a98ac436	1425922269.76	True	1425922269.76
26cd91c6-acb7-4df0-81e2-d46d0e01ce36-6	9c8537a6-99f6-450c-a108-0ed2a98ac436	1425922277.61	False	1425922277.61
26cd91c6-acb7-4df0-81e2-d46d0e01ce36-7	9c8537a6-99f6-450c-a108-0ed2a98ac436	1425922278.23	True	1425922278.23
26cd91c6-acb7-4df0-81e2-d46d0e01ce36-8	9c8537a6-99f6-450c-a108-0ed2a98ac436	1425922303.47	False	1425922303.47
26cd91c6-acb7-4df0-81e2-d46d0e01ce36-9	9c8537a6-99f6-450c-a108-0ed2a98ac436	1425922777.05	True	1425922777.05
26cd91c6-acb7-4df0-81e2-d46d0e01ce36-10	9c8537a6-99f6-450c-a108-0ed2a98ac436	1425922813.13	False	1425922813.13
26cd91c6-acb7-4df0-81e2-d46d0e01ce36-11	9c8537a6-99f6-450c-a108-0ed2a98ac436	1425922913.75	True	1425922913.75
26cd91c6-acb7-4df0-81e2-d46d0e01ce36-12	9c8537a6-99f6-450c-a108-0ed2a98ac436	1425922919.56	False	1425922919.56
26cd91c6-acb7-4df0-81e2-d46d0e01ce36-13	9c8537a6-99f6-450c-a108-0ed2a98ac436	1425922952.4	True	1425922952.4
26cd91c6-acb7-4df0-81e2-d46d0e01ce36-14	9c8537a6-99f6-450c-a108-0ed2a98ac436	1425922962.27	False	1425922962.27
26cd91c6-acb7-4df0-81e2-d46d0e01ce36-15	9c8537a6-99f6-450c-a108-0ed2a98ac436	1425923229.26	True	1425923229.26
26cd91c6-acb7-4df0-81e2-d46d0e01ce36-16	9c8537a6-99f6-450c-a108-0ed2a98ac436	1425923327.19	False	1425923327.19
26cd91c6-acb7-4df0-81e2-d46d0e01ce36-17	9c8537a6-99f6-450c-a108-0ed2a98ac436	1425923336.91	True	1425923336.91
26cd91c6-acb7-4df0-81e2-d46d0e01ce36-18	9c8537a6-99f6-450c-a108-0ed2a98ac436	1425923341.21	False	1425923341.21
26cd91c6-acb7-4df0-81e2-d46d0e01ce36-19	9c8537a6-99f6-450c-a108-0ed2a98ac436	1425923347.41	True	1425923347.41
26cd91c6-acb7-4df0-81e2-d46d0e01ce36-20	9c8537a6-99f6-450c-a108-0ed2a98ac436	1425923410.19	False	1425923410.19
26cd91c6-acb7-4df0-81e2-d46d0e01ce36-21	9c8537a6-99f6-450c-a108-0ed2a98ac436	1425923880.64	True	1425923880.64
26cd91c6-acb7-4df0-81e2-d46d0e01ce36-22	9c8537a6-99f6-450c-a108-0ed2a98ac436	1425923906.0	False	1425923906.0
2497b4a8-2e4b-40c3-942b-0ad136c97b67-1	9c8537a6-99f6-450c-a108-0ed2a98ac436	1426094958.09	True	1426094958.09
2497b4a8-2e4b-40c3-942b-0ad136c97b67-2	9c8537a6-99f6-450c-a108-0ed2a98ac436	1426094963.43	False	1426094963.43
2497b4a8-2e4b-40c3-942b-0ad136c97b67-3	9c8537a6-99f6-450c-a108-0ed2a98ac436	1426095632.76	True	1426095632.76
2497b4a8-2e4b-40c3-942b-0ad136c97b67-4	9c8537a6-99f6-450c-a108-0ed2a98ac436	1426095638.5	False	1426095638.5
2497b4a8-2e4b-40c3-942b-0ad136c97b67-5	9c8537a6-99f6-450c-a108-0ed2a98ac436	1426096233.73	True	1426096233.73
2497b4a8-2e4b-40c3-942b-0ad136c97b67-6	9c8537a6-99f6-450c-a108-0ed2a98ac436	1426096239.08	False	1426096239.08
2497b4a8-2e4b-40c3-942b-0ad136c97b67-7	9c8537a6-99f6-450c-a108-0ed2a98ac436	1426096320.94	True	1426096320.94
2497b4a8-2e4b-40c3-942b-0ad136c97b67-8	9c8537a6-99f6-450c-a108-0ed2a98ac436	1426096326.1	False	1426096326.1
2497b4a8-2e4b-40c3-942b-0ad136c97b67-9	9c8537a6-99f6-450c-a108-0ed2a98ac436	1426096395.7	True	1426096395.7
2497b4a8-2e4b-40c3-942b-0ad136c97b67-10	9c8537a6-99f6-450c-a108-0ed2a98ac436	1426096401.32	False	1426096401.32
2497b4a8-2e4b-40c3-942b-0ad136c97b67-11	9c8537a6-99f6-450c-a108-0ed2a98ac436	1426096647.16	True	1426096647.16
2497b4a8-2e4b-40c3-942b-0ad136c97b67-12	9c8537a6-99f6-450c-a108-0ed2a98ac436	1426096684.14	False	1426096684.14
2497b4a8-2e4b-40c3-942b-0ad136c97b67-13	9c8537a6-99f6-450c-a108-0ed2a98ac436	1426096812.67	True	1426096812.67
2497b4a8-2e4b-40c3-942b-0ad136c97b67-14	9c8537a6-99f6-450c-a108-0ed2a98ac436	1426096817.91	False	1426096817.91
2497b4a8-2e4b-40c3-942b-0ad136c97b67-15	9c8537a6-99f6-450c-a108-0ed2a98ac436	1426096832.73	True	1426096832.73
2497b4a8-2e4b-40c3-942b-0ad136c97b67-16	9c8537a6-99f6-450c-a108-0ed2a98ac436	1426096838.13	False	1426096838.13
2497b4a8-2e4b-40c3-942b-0ad136c97b67-17	9c8537a6-99f6-450c-a108-0ed2a98ac436	1426096839	True	1426096839
2497b4a8-2e4b-40c3-942b-0ad136c97b67-18	9c8537a6-99f6-450c-a108-0ed2a98ac436	1426096886.25	False	1426096886.25
2497b4a8-2e4b-40c3-942b-0ad136c97b67-19	9c8537a6-99f6-450c-a108-0ed2a98ac436	1426096974.03	True	1426096974.03
2497b4a8-2e4b-40c3-942b-0ad136c97b67-20	9c8537a6-99f6-450c-a108-0ed2a98ac436	1426096975.17	False	1426096975.17
2497b4a8-2e4b-40c3-942b-0ad136c97b67-21	9c8537a6-99f6-450c-a108-0ed2a98ac436	1426097071.79	True	1426097071.79
2497b4a8-2e4b-40c3-942b-0ad136c97b67-22	9c8537a6-99f6-450c-a108-0ed2a98ac436	1426097090.02	False	1426097090.02
2497b4a8-2e4b-40c3-942b-0ad136c97b67-23	9c8537a6-99f6-450c-a108-0ed2a98ac436	1426097236.79	True	1426097236.79
2497b4a8-2e4b-40c3-942b-0ad136c97b67-24	9c8537a6-99f6-450c-a108-0ed2a98ac436	1426097239.04	False	1426097239.04
2497b4a8-2e4b-40c3-942b-0ad136c97b67-25	9c8537a6-99f6-450c-a108-0ed2a98ac436	1426097432.82	True	1426097432.82
2497b4a8-2e4b-40c3-942b-0ad136c97b67-26	9c8537a6-99f6-450c-a108-0ed2a98ac436	1426097435.86	False	1426097435.86
2497b4a8-2e4b-40c3-942b-0ad136c97b67-27	9c8537a6-99f6-450c-a108-0ed2a98ac436	1426097447.95	True	1426097447.95
2497b4a8-2e4b-40c3-942b-0ad136c97b67-28	9c8537a6-99f6-450c-a108-0ed2a98ac436	1426097456.24	False	1426097456.24
2497b4a8-2e4b-40c3-942b-0ad136c97b67-29	9c8537a6-99f6-450c-a108-0ed2a98ac436	1426097481.29	True	1426097481.29
2497b4a8-2e4b-40c3-942b-0ad136c97b67-30	9c8537a6-99f6-450c-a108-0ed2a98ac436	1426097486.25	False	1426097486.25
2497b4a8-2e4b-40c3-942b-0ad136c97b67-31	9c8537a6-99f6-450c-a108-0ed2a98ac436	1426097522.97	True	1426097522.97
2497b4a8-2e4b-40c3-942b-0ad136c97b67-32	9c8537a6-99f6-450c-a108-0ed2a98ac436	1426097526.48	False	1426097526.48
2497b4a8-2e4b-40c3-942b-0ad136c97b67-33	9c8537a6-99f6-450c-a108-0ed2a98ac436	1426097693.78	True	1426097693.78
2497b4a8-2e4b-40c3-942b-0ad136c97b67-34	9c8537a6-99f6-450c-a108-0ed2a98ac436	1426097699.08	False	1426097699.08
2497b4a8-2e4b-40c3-942b-0ad136c97b67-35	9c8537a6-99f6-450c-a108-0ed2a98ac436	1426097704.17	True	1426097704.17
db319342-7fb2-4371-8c15-3b2de1b477a0-1	669fe3f9-bb2e-46ce-b01e-6f320aeba642	1426986479.23	False	1426986479.23
50ec53e3-a116-428d-811f-d00f62336852-1	9c8537a6-99f6-450c-a108-0ed2a98ac436	1425170089.94	False	1425170089.94
50ec53e3-a116-428d-811f-d00f62336852-2	9c8537a6-99f6-450c-a108-0ed2a98ac436	1425170105.67	True	1425170105.67
50ec53e3-a116-428d-811f-d00f62336852-3	9c8537a6-99f6-450c-a108-0ed2a98ac436	1425170114.99	False	1425170114.99
50ec53e3-a116-428d-811f-d00f62336852-4	9c8537a6-99f6-450c-a108-0ed2a98ac436	1425170751.82	True	1425170751.82
50ec53e3-a116-428d-811f-d00f62336852-5	9c8537a6-99f6-450c-a108-0ed2a98ac436	1425170757.23	False	1425170757.23
8348676c-2d9a-4ad1-a2cb-7466fa3c6020-1	cfc1faa5-c6c2-47f0-8e8c-cc3288bca782	1425832200.14	True	1425832200.14
8348676c-2d9a-4ad1-a2cb-7466fa3c6020-2	cfc1faa5-c6c2-47f0-8e8c-cc3288bca782	1425832204.94	False	1425832204.94
32a883a2-df1b-410a-82c6-110efdea731d-1	12763e76-5edd-4f6a-8a1a-a46a879a9366	1427461969.33	True	1427461969.33
32a883a2-df1b-410a-82c6-110efdea731d-2	12763e76-5edd-4f6a-8a1a-a46a879a9366	1427461978.7	False	1427461978.7
9122fdd4-7718-4f9c-a5f9-e95628ac7564-1	8cf1b5be-cfd2-4005-b80e-24abb3f33c82	1424657734.92	False	1424657734.92
c71aeb6c-13dd-4d9c-aa92-8510d1f4cd7e-1	b1233bc3-bfd3-4791-a48a-f3aa2ab8f475	1428483591.65	False	1428483591.65
c71aeb6c-13dd-4d9c-aa92-8510d1f4cd7e-2	b1233bc3-bfd3-4791-a48a-f3aa2ab8f475	1428484092.24	True	1428484092.24
7d352752-9a98-4b14-b3d2-ea6391dbf8c8-1	ff47687c-fb5c-4e0e-9bec-86b4cb2f2494	1424471084.05	True	1424471084.05
7d352752-9a98-4b14-b3d2-ea6391dbf8c8-2	ff47687c-fb5c-4e0e-9bec-86b4cb2f2494	1424471093.02	False	1424471093.02
7d352752-9a98-4b14-b3d2-ea6391dbf8c8-3	ff47687c-fb5c-4e0e-9bec-86b4cb2f2494	1424471172.78	True	1424471172.78
7d352752-9a98-4b14-b3d2-ea6391dbf8c8-4	ff47687c-fb5c-4e0e-9bec-86b4cb2f2494	1424471334.81	False	1424471334.81
7d352752-9a98-4b14-b3d2-ea6391dbf8c8-5	ff47687c-fb5c-4e0e-9bec-86b4cb2f2494	1424472619.12	True	1424472619.12
7d352752-9a98-4b14-b3d2-ea6391dbf8c8-6	ff47687c-fb5c-4e0e-9bec-86b4cb2f2494	1424472624.86	False	1424472624.86
7d352752-9a98-4b14-b3d2-ea6391dbf8c8-7	ff47687c-fb5c-4e0e-9bec-86b4cb2f2494	1424475243.77	True	1424475243.77
af36a97a-37dd-410a-ab38-2753f0d22115-1	75341f67-d7fb-468a-bca6-f5c1a0f2a4b2	1429034175.52	False	1429034175.52
af36a97a-37dd-410a-ab38-2753f0d22115-2	75341f67-d7fb-468a-bca6-f5c1a0f2a4b2	1429034294.67	True	1429034294.67
af36a97a-37dd-410a-ab38-2753f0d22115-3	75341f67-d7fb-468a-bca6-f5c1a0f2a4b2	1429034301.93	False	1429034301.93
af36a97a-37dd-410a-ab38-2753f0d22115-4	75341f67-d7fb-468a-bca6-f5c1a0f2a4b2	1429034705.52	True	1429034705.52
af36a97a-37dd-410a-ab38-2753f0d22115-5	75341f67-d7fb-468a-bca6-f5c1a0f2a4b2	1429034747.73	False	1429034747.73
af36a97a-37dd-410a-ab38-2753f0d22115-6	75341f67-d7fb-468a-bca6-f5c1a0f2a4b2	1429034923.87	True	1429034923.87
f182a930-c640-444a-9274-0f7016f588fa-1	3a09e504-a096-4950-87f8-52ace27a559e	1427038648.26	True	1427038648.26
f182a930-c640-444a-9274-0f7016f588fa-2	3a09e504-a096-4950-87f8-52ace27a559e	1427038666.46	False	1427038666.46
2bed7ff2-d928-42dd-a316-5fe6e12b86aa-1	75341f67-d7fb-468a-bca6-f5c1a0f2a4b2	1428967276.19	False	1428967276.19
2bed7ff2-d928-42dd-a316-5fe6e12b86aa-2	75341f67-d7fb-468a-bca6-f5c1a0f2a4b2	1428967277.71	True	1428967277.71
2bed7ff2-d928-42dd-a316-5fe6e12b86aa-3	75341f67-d7fb-468a-bca6-f5c1a0f2a4b2	1428967302.74	False	1428967302.74
794f4ece-b6df-4623-ad51-4ee93c0aceee-1	8cf1b5be-cfd2-4005-b80e-24abb3f33c82	1425035708.4	True	1425035708.4
794f4ece-b6df-4623-ad51-4ee93c0aceee-2	8cf1b5be-cfd2-4005-b80e-24abb3f33c82	1425035710.67	False	1425035710.67
374819e3-3001-40de-8bb3-183f38059d7e-1	2b7f3ffd-f0a6-4f6f-9a1c-f134d1c7cf86	1425511424.29	True	1425511424.29
374819e3-3001-40de-8bb3-183f38059d7e-2	2b7f3ffd-f0a6-4f6f-9a1c-f134d1c7cf86	1425512142.9	False	1425512142.9
374819e3-3001-40de-8bb3-183f38059d7e-3	2b7f3ffd-f0a6-4f6f-9a1c-f134d1c7cf86	1425512240.14	True	1425512240.14
374819e3-3001-40de-8bb3-183f38059d7e-4	2b7f3ffd-f0a6-4f6f-9a1c-f134d1c7cf86	1425512282.45	False	1425512282.45
f4f2d06a-620d-4807-a41d-e22816d60fc7-1	7fd02dab-b230-4df9-a2ef-6042abb3bc0a	1425905219.35	False	1425905219.35
f4f2d06a-620d-4807-a41d-e22816d60fc7-2	7fd02dab-b230-4df9-a2ef-6042abb3bc0a	1425905220.34	True	1425905220.34
f4f2d06a-620d-4807-a41d-e22816d60fc7-3	7fd02dab-b230-4df9-a2ef-6042abb3bc0a	1425905236.96	False	1425905236.96
d680e142-84fd-40c8-8fc3-ae0f0f655287-1	b1233bc3-bfd3-4791-a48a-f3aa2ab8f475	1428341880.04	True	1428341880.04
365e5adc-a035-46c8-b118-28aeb3c4eb3b-1	bafec2d4-6c35-4def-807e-c81a72ac322f	1426202105.99	True	1426202105.99
365e5adc-a035-46c8-b118-28aeb3c4eb3b-2	bafec2d4-6c35-4def-807e-c81a72ac322f	1426203432.91	False	1426203432.91
d9f91805-2d14-45d3-8392-e34dcc8d1102-1	8cf1b5be-cfd2-4005-b80e-24abb3f33c82	1425500958.2	True	1425500958.2
812a8474-750a-4177-93fc-ef1d427f3450-1	7fd02dab-b230-4df9-a2ef-6042abb3bc0a	1425403196.58	False	1425403196.58
473a4c00-2b72-4ed8-954c-c1a8cb7dd2dc-1	50a2c0c6-14e2-4808-83f5-d22af17deabb	1427449788.86	False	1427449788.86
473a4c00-2b72-4ed8-954c-c1a8cb7dd2dc-2	50a2c0c6-14e2-4808-83f5-d22af17deabb	1427454911.43	True	1427454911.43
473a4c00-2b72-4ed8-954c-c1a8cb7dd2dc-3	50a2c0c6-14e2-4808-83f5-d22af17deabb	1427454912.54	False	1427454912.54
ccfbc14a-06f3-45bf-80a3-1b040e1bccc4-1	734ffeea-9f27-4f31-bd13-ddcf4bcd7bb0	1427400137.37	True	1427400137.37
ccfbc14a-06f3-45bf-80a3-1b040e1bccc4-2	734ffeea-9f27-4f31-bd13-ddcf4bcd7bb0	1427400475.23	False	1427400475.23
ccfbc14a-06f3-45bf-80a3-1b040e1bccc4-3	734ffeea-9f27-4f31-bd13-ddcf4bcd7bb0	1427401366.41	True	1427401366.41
ccfbc14a-06f3-45bf-80a3-1b040e1bccc4-4	734ffeea-9f27-4f31-bd13-ddcf4bcd7bb0	1427401396.76	False	1427401396.76
ccfbc14a-06f3-45bf-80a3-1b040e1bccc4-5	734ffeea-9f27-4f31-bd13-ddcf4bcd7bb0	1427401968.86	True	1427401968.86
ccfbc14a-06f3-45bf-80a3-1b040e1bccc4-6	734ffeea-9f27-4f31-bd13-ddcf4bcd7bb0	1427402308.42	False	1427402308.42
ccfbc14a-06f3-45bf-80a3-1b040e1bccc4-7	734ffeea-9f27-4f31-bd13-ddcf4bcd7bb0	1427402433.81	True	1427402433.81
ccfbc14a-06f3-45bf-80a3-1b040e1bccc4-8	734ffeea-9f27-4f31-bd13-ddcf4bcd7bb0	1427402563.96	False	1427402563.96
ccfbc14a-06f3-45bf-80a3-1b040e1bccc4-9	734ffeea-9f27-4f31-bd13-ddcf4bcd7bb0	1427403089.99	True	1427403089.99
ccfbc14a-06f3-45bf-80a3-1b040e1bccc4-10	734ffeea-9f27-4f31-bd13-ddcf4bcd7bb0	1427403490.06	False	1427403490.06
01359400-54d0-4353-9203-0156ea36c6d6-1	074abdf7-4c55-400f-9daf-f11bc12195c1	1425685077.54	False	1425685077.54
01359400-54d0-4353-9203-0156ea36c6d6-2	074abdf7-4c55-400f-9daf-f11bc12195c1	1425685163.72	True	1425685163.72
01359400-54d0-4353-9203-0156ea36c6d6-3	074abdf7-4c55-400f-9daf-f11bc12195c1	1425685189.86	False	1425685189.86
01359400-54d0-4353-9203-0156ea36c6d6-4	074abdf7-4c55-400f-9daf-f11bc12195c1	1425685277.55	True	1425685277.55
01359400-54d0-4353-9203-0156ea36c6d6-5	074abdf7-4c55-400f-9daf-f11bc12195c1	1425685538.04	False	1425685538.04
01359400-54d0-4353-9203-0156ea36c6d6-6	074abdf7-4c55-400f-9daf-f11bc12195c1	1425685691.66	True	1425685691.66
01359400-54d0-4353-9203-0156ea36c6d6-7	074abdf7-4c55-400f-9daf-f11bc12195c1	1425687427.86	False	1425687427.86
759049fd-8c3e-42dd-9166-75fb5c38ebdb-1	7fd02dab-b230-4df9-a2ef-6042abb3bc0a	1425077453.97	True	1425077453.97
759049fd-8c3e-42dd-9166-75fb5c38ebdb-2	7fd02dab-b230-4df9-a2ef-6042abb3bc0a	1425077489.99	False	1425077489.99
759049fd-8c3e-42dd-9166-75fb5c38ebdb-3	7fd02dab-b230-4df9-a2ef-6042abb3bc0a	1425077512.37	True	1425077512.37
759049fd-8c3e-42dd-9166-75fb5c38ebdb-4	7fd02dab-b230-4df9-a2ef-6042abb3bc0a	1425077522.89	False	1425077522.89
759049fd-8c3e-42dd-9166-75fb5c38ebdb-5	7fd02dab-b230-4df9-a2ef-6042abb3bc0a	1425077531.2	True	1425077531.2
759049fd-8c3e-42dd-9166-75fb5c38ebdb-6	7fd02dab-b230-4df9-a2ef-6042abb3bc0a	1425077547.01	False	1425077547.01
759049fd-8c3e-42dd-9166-75fb5c38ebdb-7	7fd02dab-b230-4df9-a2ef-6042abb3bc0a	1425077650.36	True	1425077650.36
759049fd-8c3e-42dd-9166-75fb5c38ebdb-8	7fd02dab-b230-4df9-a2ef-6042abb3bc0a	1425077652.65	False	1425077652.65
759049fd-8c3e-42dd-9166-75fb5c38ebdb-9	7fd02dab-b230-4df9-a2ef-6042abb3bc0a	1425077660.46	True	1425077660.46
759049fd-8c3e-42dd-9166-75fb5c38ebdb-10	7fd02dab-b230-4df9-a2ef-6042abb3bc0a	1425077769.65	False	1425077769.65
759049fd-8c3e-42dd-9166-75fb5c38ebdb-11	7fd02dab-b230-4df9-a2ef-6042abb3bc0a	1425077775.62	True	1425077775.62
759049fd-8c3e-42dd-9166-75fb5c38ebdb-12	7fd02dab-b230-4df9-a2ef-6042abb3bc0a	1425077785.71	False	1425077785.71
759049fd-8c3e-42dd-9166-75fb5c38ebdb-13	7fd02dab-b230-4df9-a2ef-6042abb3bc0a	1425077799.17	True	1425077799.17
759049fd-8c3e-42dd-9166-75fb5c38ebdb-14	7fd02dab-b230-4df9-a2ef-6042abb3bc0a	1425077809.46	False	1425077809.46
759049fd-8c3e-42dd-9166-75fb5c38ebdb-15	7fd02dab-b230-4df9-a2ef-6042abb3bc0a	1425077813.92	True	1425077813.92
759049fd-8c3e-42dd-9166-75fb5c38ebdb-16	7fd02dab-b230-4df9-a2ef-6042abb3bc0a	1425077824.33	False	1425077824.33
759049fd-8c3e-42dd-9166-75fb5c38ebdb-17	7fd02dab-b230-4df9-a2ef-6042abb3bc0a	1425079457.27	True	1425079457.27
759049fd-8c3e-42dd-9166-75fb5c38ebdb-18	7fd02dab-b230-4df9-a2ef-6042abb3bc0a	1425079833.64	False	1425079833.64
759049fd-8c3e-42dd-9166-75fb5c38ebdb-19	7fd02dab-b230-4df9-a2ef-6042abb3bc0a	1425079834.86	True	1425079834.86
759049fd-8c3e-42dd-9166-75fb5c38ebdb-20	7fd02dab-b230-4df9-a2ef-6042abb3bc0a	1425079845.01	False	1425079845.01
759049fd-8c3e-42dd-9166-75fb5c38ebdb-21	7fd02dab-b230-4df9-a2ef-6042abb3bc0a	1425079866.46	True	1425079866.46
759049fd-8c3e-42dd-9166-75fb5c38ebdb-22	7fd02dab-b230-4df9-a2ef-6042abb3bc0a	1425079876.5	False	1425079876.5
759049fd-8c3e-42dd-9166-75fb5c38ebdb-23	7fd02dab-b230-4df9-a2ef-6042abb3bc0a	1425079882.79	True	1425079882.79
759049fd-8c3e-42dd-9166-75fb5c38ebdb-24	7fd02dab-b230-4df9-a2ef-6042abb3bc0a	1425079892.71	False	1425079892.71
759049fd-8c3e-42dd-9166-75fb5c38ebdb-25	7fd02dab-b230-4df9-a2ef-6042abb3bc0a	1425079893.99	True	1425079893.99
759049fd-8c3e-42dd-9166-75fb5c38ebdb-26	7fd02dab-b230-4df9-a2ef-6042abb3bc0a	1425079904.17	False	1425079904.17
759049fd-8c3e-42dd-9166-75fb5c38ebdb-27	7fd02dab-b230-4df9-a2ef-6042abb3bc0a	1425080063.18	True	1425080063.18
759049fd-8c3e-42dd-9166-75fb5c38ebdb-28	7fd02dab-b230-4df9-a2ef-6042abb3bc0a	1425080075.45	False	1425080075.45
759049fd-8c3e-42dd-9166-75fb5c38ebdb-29	7fd02dab-b230-4df9-a2ef-6042abb3bc0a	1425080097.3	True	1425080097.3
759049fd-8c3e-42dd-9166-75fb5c38ebdb-30	7fd02dab-b230-4df9-a2ef-6042abb3bc0a	1425080107.4	False	1425080107.4
759049fd-8c3e-42dd-9166-75fb5c38ebdb-31	7fd02dab-b230-4df9-a2ef-6042abb3bc0a	1425080140.4	True	1425080140.4
759049fd-8c3e-42dd-9166-75fb5c38ebdb-32	7fd02dab-b230-4df9-a2ef-6042abb3bc0a	1425080234.58	False	1425080234.58
759049fd-8c3e-42dd-9166-75fb5c38ebdb-33	7fd02dab-b230-4df9-a2ef-6042abb3bc0a	1425080505.38	True	1425080505.38
d0b4f7c5-bb93-45f3-97e7-4bbb30ec2b09-1	b1233bc3-bfd3-4791-a48a-f3aa2ab8f475	1426787889.87	True	1426787889.87
d0b4f7c5-bb93-45f3-97e7-4bbb30ec2b09-2	b1233bc3-bfd3-4791-a48a-f3aa2ab8f475	1426787943.12	False	1426787943.12
7c67ebef-5d5c-4577-b9b1-7c2e0991b931-1	3a09e504-a096-4950-87f8-52ace27a559e	1427696285.18	True	1427696285.18
7c67ebef-5d5c-4577-b9b1-7c2e0991b931-2	3a09e504-a096-4950-87f8-52ace27a559e	1427696355.55	False	1427696355.55
7c67ebef-5d5c-4577-b9b1-7c2e0991b931-3	3a09e504-a096-4950-87f8-52ace27a559e	1427699078.2	True	1427699078.2
7c67ebef-5d5c-4577-b9b1-7c2e0991b931-4	3a09e504-a096-4950-87f8-52ace27a559e	1427699096.47	False	1427699096.47
7c67ebef-5d5c-4577-b9b1-7c2e0991b931-5	3a09e504-a096-4950-87f8-52ace27a559e	1427699177.3	True	1427699177.3
7c67ebef-5d5c-4577-b9b1-7c2e0991b931-6	3a09e504-a096-4950-87f8-52ace27a559e	1427699189.67	False	1427699189.67
7c67ebef-5d5c-4577-b9b1-7c2e0991b931-7	3a09e504-a096-4950-87f8-52ace27a559e	1427699386.86	True	1427699386.86
7c67ebef-5d5c-4577-b9b1-7c2e0991b931-8	3a09e504-a096-4950-87f8-52ace27a559e	1427699399.42	False	1427699399.42
7c67ebef-5d5c-4577-b9b1-7c2e0991b931-9	3a09e504-a096-4950-87f8-52ace27a559e	1427699437.18	True	1427699437.18
7c67ebef-5d5c-4577-b9b1-7c2e0991b931-10	3a09e504-a096-4950-87f8-52ace27a559e	1427699449.74	False	1427699449.74
a8c9a70f-fdbb-49f5-bd66-b56a5ecc533e-1	bafec2d4-6c35-4def-807e-c81a72ac322f	1426200277.93	True	1426200277.93
a8c9a70f-fdbb-49f5-bd66-b56a5ecc533e-2	bafec2d4-6c35-4def-807e-c81a72ac322f	1426200282.85	False	1426200282.85
a8c9a70f-fdbb-49f5-bd66-b56a5ecc533e-3	bafec2d4-6c35-4def-807e-c81a72ac322f	1426200317.92	True	1426200317.92
a8c9a70f-fdbb-49f5-bd66-b56a5ecc533e-4	bafec2d4-6c35-4def-807e-c81a72ac322f	1426200351.02	False	1426200351.02
a8c9a70f-fdbb-49f5-bd66-b56a5ecc533e-5	bafec2d4-6c35-4def-807e-c81a72ac322f	1426200912.92	True	1426200912.92
a8c9a70f-fdbb-49f5-bd66-b56a5ecc533e-6	bafec2d4-6c35-4def-807e-c81a72ac322f	1426201478.52	False	1426201478.52
2412acde-d714-4530-8215-84636edfcd8c-1	b1233bc3-bfd3-4791-a48a-f3aa2ab8f475	1427270318.69	True	1427270318.69
2412acde-d714-4530-8215-84636edfcd8c-2	b1233bc3-bfd3-4791-a48a-f3aa2ab8f475	1427270359.31	False	1427270359.31
2412acde-d714-4530-8215-84636edfcd8c-3	b1233bc3-bfd3-4791-a48a-f3aa2ab8f475	1427271584.38	True	1427271584.38
2412acde-d714-4530-8215-84636edfcd8c-4	b1233bc3-bfd3-4791-a48a-f3aa2ab8f475	1427271594.35	False	1427271594.35
2412acde-d714-4530-8215-84636edfcd8c-5	b1233bc3-bfd3-4791-a48a-f3aa2ab8f475	1427271864.91	True	1427271864.91
2412acde-d714-4530-8215-84636edfcd8c-6	b1233bc3-bfd3-4791-a48a-f3aa2ab8f475	1427271868.79	False	1427271868.79
0b98324c-d568-41da-b759-b6b9ff8dcade-1	7fd02dab-b230-4df9-a2ef-6042abb3bc0a	1425651063.49	False	1425651063.49
cf453008-7c20-4aeb-b6b2-621d7709bfb3-1	9c8537a6-99f6-450c-a108-0ed2a98ac436	1425369498.03	False	1425369498.03
cf453008-7c20-4aeb-b6b2-621d7709bfb3-2	9c8537a6-99f6-450c-a108-0ed2a98ac436	1425369509.78	True	1425369509.78
cf453008-7c20-4aeb-b6b2-621d7709bfb3-3	9c8537a6-99f6-450c-a108-0ed2a98ac436	1425369516.16	False	1425369516.16
cf453008-7c20-4aeb-b6b2-621d7709bfb3-4	9c8537a6-99f6-450c-a108-0ed2a98ac436	1425369601.46	True	1425369601.46
cf453008-7c20-4aeb-b6b2-621d7709bfb3-5	9c8537a6-99f6-450c-a108-0ed2a98ac436	1425369611.48	False	1425369611.48
cf453008-7c20-4aeb-b6b2-621d7709bfb3-6	9c8537a6-99f6-450c-a108-0ed2a98ac436	1425370502.98	True	1425370502.98
cf453008-7c20-4aeb-b6b2-621d7709bfb3-7	9c8537a6-99f6-450c-a108-0ed2a98ac436	1425370514.82	False	1425370514.82
cf453008-7c20-4aeb-b6b2-621d7709bfb3-8	9c8537a6-99f6-450c-a108-0ed2a98ac436	1425370547.38	True	1425370547.38
cf453008-7c20-4aeb-b6b2-621d7709bfb3-9	9c8537a6-99f6-450c-a108-0ed2a98ac436	1425371216.41	False	1425371216.41
cf453008-7c20-4aeb-b6b2-621d7709bfb3-10	9c8537a6-99f6-450c-a108-0ed2a98ac436	1425372015.96	True	1425372015.96
cf453008-7c20-4aeb-b6b2-621d7709bfb3-11	9c8537a6-99f6-450c-a108-0ed2a98ac436	1425372018.9	False	1425372018.9
cf453008-7c20-4aeb-b6b2-621d7709bfb3-12	9c8537a6-99f6-450c-a108-0ed2a98ac436	1425372646.1	True	1425372646.1
cf453008-7c20-4aeb-b6b2-621d7709bfb3-13	9c8537a6-99f6-450c-a108-0ed2a98ac436	1425372647.9	False	1425372647.9
cf453008-7c20-4aeb-b6b2-621d7709bfb3-14	9c8537a6-99f6-450c-a108-0ed2a98ac436	1425372673.29	True	1425372673.29
cf453008-7c20-4aeb-b6b2-621d7709bfb3-15	9c8537a6-99f6-450c-a108-0ed2a98ac436	1425372678.85	False	1425372678.85
cf453008-7c20-4aeb-b6b2-621d7709bfb3-16	9c8537a6-99f6-450c-a108-0ed2a98ac436	1425372775.91	True	1425372775.91
cf453008-7c20-4aeb-b6b2-621d7709bfb3-17	9c8537a6-99f6-450c-a108-0ed2a98ac436	1425372776.91	False	1425372776.91
5cc0d696-263b-412f-b2d9-d05e3409c4fb-1	89573969-c537-47da-b938-ba88f230f2d6	1426994820.06	False	1426994820.06
5cc0d696-263b-412f-b2d9-d05e3409c4fb-2	89573969-c537-47da-b938-ba88f230f2d6	1426994840.38	True	1426994840.38
a2708b02-2930-49c8-9a7b-f2ce507a7314-1	669fe3f9-bb2e-46ce-b01e-6f320aeba642	1427196193.92	False	1427196193.92
a2708b02-2930-49c8-9a7b-f2ce507a7314-2	669fe3f9-bb2e-46ce-b01e-6f320aeba642	1427196194.97	True	1427196194.97
a2708b02-2930-49c8-9a7b-f2ce507a7314-3	669fe3f9-bb2e-46ce-b01e-6f320aeba642	1427196195.09	False	1427196195.09
a2708b02-2930-49c8-9a7b-f2ce507a7314-4	669fe3f9-bb2e-46ce-b01e-6f320aeba642	1427196246.61	True	1427196246.61
a2708b02-2930-49c8-9a7b-f2ce507a7314-5	669fe3f9-bb2e-46ce-b01e-6f320aeba642	1427196293.78	False	1427196293.78
a2708b02-2930-49c8-9a7b-f2ce507a7314-6	669fe3f9-bb2e-46ce-b01e-6f320aeba642	1427197118.84	True	1427197118.84
a2708b02-2930-49c8-9a7b-f2ce507a7314-7	669fe3f9-bb2e-46ce-b01e-6f320aeba642	1427197127.22	False	1427197127.22
a2708b02-2930-49c8-9a7b-f2ce507a7314-8	669fe3f9-bb2e-46ce-b01e-6f320aeba642	1427197140.5	True	1427197140.5
a2708b02-2930-49c8-9a7b-f2ce507a7314-9	669fe3f9-bb2e-46ce-b01e-6f320aeba642	1427197151.89	False	1427197151.89
a2708b02-2930-49c8-9a7b-f2ce507a7314-10	669fe3f9-bb2e-46ce-b01e-6f320aeba642	1427199308.17	True	1427199308.17
a2708b02-2930-49c8-9a7b-f2ce507a7314-11	669fe3f9-bb2e-46ce-b01e-6f320aeba642	1427199332.19	False	1427199332.19
ff46cf5a-9967-4431-8ab6-391346710ae7-1	12763e76-5edd-4f6a-8a1a-a46a879a9366	1426935075.13	True	1426935075.13
ff46cf5a-9967-4431-8ab6-391346710ae7-2	12763e76-5edd-4f6a-8a1a-a46a879a9366	1426935076.07	False	1426935076.07
ff46cf5a-9967-4431-8ab6-391346710ae7-3	12763e76-5edd-4f6a-8a1a-a46a879a9366	1426936107.62	True	1426936107.62
ff46cf5a-9967-4431-8ab6-391346710ae7-4	12763e76-5edd-4f6a-8a1a-a46a879a9366	1426936126.78	False	1426936126.78
ff46cf5a-9967-4431-8ab6-391346710ae7-5	12763e76-5edd-4f6a-8a1a-a46a879a9366	1426936525.91	True	1426936525.91
ff46cf5a-9967-4431-8ab6-391346710ae7-6	12763e76-5edd-4f6a-8a1a-a46a879a9366	1426936535.81	False	1426936535.81
3a793343-8d75-4998-b0cf-e2663eb300e5-1	03621474-8d7c-48be-8b9e-cbf1582a81b3	1428131316.26	True	1428131316.26
3a793343-8d75-4998-b0cf-e2663eb300e5-2	03621474-8d7c-48be-8b9e-cbf1582a81b3	1428131388.1	False	1428131388.1
3a793343-8d75-4998-b0cf-e2663eb300e5-3	03621474-8d7c-48be-8b9e-cbf1582a81b3	1428131389.71	True	1428131389.71
3a793343-8d75-4998-b0cf-e2663eb300e5-4	03621474-8d7c-48be-8b9e-cbf1582a81b3	1428131395.49	False	1428131395.49
88916270-1f5c-4f68-a06e-9b97ecbd2e01-1	2b7f3ffd-f0a6-4f6f-9a1c-f134d1c7cf86	1424990687.5	False	1424990687.5
88916270-1f5c-4f68-a06e-9b97ecbd2e01-2	2b7f3ffd-f0a6-4f6f-9a1c-f134d1c7cf86	1424990815.98	True	1424990815.98
88916270-1f5c-4f68-a06e-9b97ecbd2e01-3	2b7f3ffd-f0a6-4f6f-9a1c-f134d1c7cf86	1424991660.22	False	1424991660.22
88916270-1f5c-4f68-a06e-9b97ecbd2e01-4	2b7f3ffd-f0a6-4f6f-9a1c-f134d1c7cf86	1424991660.83	True	1424991660.83
41f9e0d6-19b3-42a0-bea1-6637441c84ab-1	c1a21f86-8f71-4831-982b-9882ae49d394	1425856445.44	False	1425856445.44
41f9e0d6-19b3-42a0-bea1-6637441c84ab-2	c1a21f86-8f71-4831-982b-9882ae49d394	1425856455.32	True	1425856455.32
41f9e0d6-19b3-42a0-bea1-6637441c84ab-3	c1a21f86-8f71-4831-982b-9882ae49d394	1425856466.7	False	1425856466.7
0847337f-ea0c-47b9-a250-1f2dee96d7e5-1	734ffeea-9f27-4f31-bd13-ddcf4bcd7bb0	1427341644.39	False	1427341644.39
0847337f-ea0c-47b9-a250-1f2dee96d7e5-2	734ffeea-9f27-4f31-bd13-ddcf4bcd7bb0	1427342324.98	True	1427342324.98
0847337f-ea0c-47b9-a250-1f2dee96d7e5-3	734ffeea-9f27-4f31-bd13-ddcf4bcd7bb0	1427342633.36	False	1427342633.36
0847337f-ea0c-47b9-a250-1f2dee96d7e5-4	734ffeea-9f27-4f31-bd13-ddcf4bcd7bb0	1427348802.37	True	1427348802.37
827f1fab-a1f3-4fc6-b488-7ffded94e332-1	05489ce0-a21a-4444-9cfa-bf7ffa9e7fb9	1425329347.09	True	1425329347.09
827f1fab-a1f3-4fc6-b488-7ffded94e332-2	05489ce0-a21a-4444-9cfa-bf7ffa9e7fb9	1425329358.43	False	1425329358.43
827f1fab-a1f3-4fc6-b488-7ffded94e332-3	05489ce0-a21a-4444-9cfa-bf7ffa9e7fb9	1425329549.86	True	1425329549.86
827f1fab-a1f3-4fc6-b488-7ffded94e332-4	05489ce0-a21a-4444-9cfa-bf7ffa9e7fb9	1425329568.5	False	1425329568.5
827f1fab-a1f3-4fc6-b488-7ffded94e332-5	05489ce0-a21a-4444-9cfa-bf7ffa9e7fb9	1425330627.73	True	1425330627.73
827f1fab-a1f3-4fc6-b488-7ffded94e332-6	05489ce0-a21a-4444-9cfa-bf7ffa9e7fb9	1425330703.16	False	1425330703.16
827f1fab-a1f3-4fc6-b488-7ffded94e332-7	05489ce0-a21a-4444-9cfa-bf7ffa9e7fb9	1425331124.86	True	1425331124.86
827f1fab-a1f3-4fc6-b488-7ffded94e332-8	05489ce0-a21a-4444-9cfa-bf7ffa9e7fb9	1425331185.42	False	1425331185.42
827f1fab-a1f3-4fc6-b488-7ffded94e332-9	05489ce0-a21a-4444-9cfa-bf7ffa9e7fb9	1425331463.41	True	1425331463.41
827f1fab-a1f3-4fc6-b488-7ffded94e332-10	05489ce0-a21a-4444-9cfa-bf7ffa9e7fb9	1425331464.71	False	1425331464.71
827f1fab-a1f3-4fc6-b488-7ffded94e332-11	05489ce0-a21a-4444-9cfa-bf7ffa9e7fb9	1425331464.88	True	1425331464.88
827f1fab-a1f3-4fc6-b488-7ffded94e332-12	05489ce0-a21a-4444-9cfa-bf7ffa9e7fb9	1425331468.04	False	1425331468.04
827f1fab-a1f3-4fc6-b488-7ffded94e332-13	05489ce0-a21a-4444-9cfa-bf7ffa9e7fb9	1425331468.29	True	1425331468.29
827f1fab-a1f3-4fc6-b488-7ffded94e332-14	05489ce0-a21a-4444-9cfa-bf7ffa9e7fb9	1425331478.36	False	1425331478.36
13ccdd74-ee89-4c4b-b7ba-efdb1205cc93-1	6a991364-08cb-43a0-b381-31fe42161e4c	1424444453.75	True	1424444453.75
13ccdd74-ee89-4c4b-b7ba-efdb1205cc93-2	6a991364-08cb-43a0-b381-31fe42161e4c	1424444605.37	False	1424444605.37
13ccdd74-ee89-4c4b-b7ba-efdb1205cc93-3	6a991364-08cb-43a0-b381-31fe42161e4c	1424444887.57	True	1424444887.57
13ccdd74-ee89-4c4b-b7ba-efdb1205cc93-4	6a991364-08cb-43a0-b381-31fe42161e4c	1424444889.85	False	1424444889.85
13ccdd74-ee89-4c4b-b7ba-efdb1205cc93-5	6a991364-08cb-43a0-b381-31fe42161e4c	1424444889.99	True	1424444889.99
13ccdd74-ee89-4c4b-b7ba-efdb1205cc93-6	6a991364-08cb-43a0-b381-31fe42161e4c	1424444891.98	False	1424444891.98
13ccdd74-ee89-4c4b-b7ba-efdb1205cc93-7	6a991364-08cb-43a0-b381-31fe42161e4c	1424445054.72	True	1424445054.72
13ccdd74-ee89-4c4b-b7ba-efdb1205cc93-8	6a991364-08cb-43a0-b381-31fe42161e4c	1424445238.82	False	1424445238.82
13ccdd74-ee89-4c4b-b7ba-efdb1205cc93-9	6a991364-08cb-43a0-b381-31fe42161e4c	1424445265.64	True	1424445265.64
13ccdd74-ee89-4c4b-b7ba-efdb1205cc93-10	6a991364-08cb-43a0-b381-31fe42161e4c	1424445287.21	False	1424445287.21
48a80f21-1352-4007-b544-5e3def6bf570-1	3a09e504-a096-4950-87f8-52ace27a559e	1428686850.8	True	1428686850.8
48a80f21-1352-4007-b544-5e3def6bf570-2	3a09e504-a096-4950-87f8-52ace27a559e	1428686861.7	False	1428686861.7
48a80f21-1352-4007-b544-5e3def6bf570-3	3a09e504-a096-4950-87f8-52ace27a559e	1428688039.85	True	1428688039.85
116d9cc5-4365-47b5-9432-c956cbfd04a2-1	b8d344e5-951c-4ac0-8455-44fecc0408b0	1425086183.75	False	1425086183.75
116d9cc5-4365-47b5-9432-c956cbfd04a2-2	b8d344e5-951c-4ac0-8455-44fecc0408b0	1425086222.38	True	1425086222.38
116d9cc5-4365-47b5-9432-c956cbfd04a2-3	b8d344e5-951c-4ac0-8455-44fecc0408b0	1425086224.36	False	1425086224.36
116d9cc5-4365-47b5-9432-c956cbfd04a2-4	b8d344e5-951c-4ac0-8455-44fecc0408b0	1425086231.03	True	1425086231.03
116d9cc5-4365-47b5-9432-c956cbfd04a2-5	b8d344e5-951c-4ac0-8455-44fecc0408b0	1425086234.09	False	1425086234.09
116d9cc5-4365-47b5-9432-c956cbfd04a2-6	b8d344e5-951c-4ac0-8455-44fecc0408b0	1425086277.81	True	1425086277.81
350f2d4b-ac38-4e89-acea-03eb810b6113-1	ff47687c-fb5c-4e0e-9bec-86b4cb2f2494	1425157931.4	True	1425157931.4
350f2d4b-ac38-4e89-acea-03eb810b6113-2	ff47687c-fb5c-4e0e-9bec-86b4cb2f2494	1425157935.11	False	1425157935.11
7c72f183-c2fb-4940-94a0-a7f495c4d81c-1	f47d8ac0-55e7-4f37-bd0c-f86a80f915a3	1427111787.88	False	1427111787.88
7c72f183-c2fb-4940-94a0-a7f495c4d81c-2	f47d8ac0-55e7-4f37-bd0c-f86a80f915a3	1427111954.6	True	1427111954.6
7c72f183-c2fb-4940-94a0-a7f495c4d81c-3	f47d8ac0-55e7-4f37-bd0c-f86a80f915a3	1427111957.91	False	1427111957.91
7c72f183-c2fb-4940-94a0-a7f495c4d81c-4	f47d8ac0-55e7-4f37-bd0c-f86a80f915a3	1427115148.97	True	1427115148.97
7c72f183-c2fb-4940-94a0-a7f495c4d81c-5	f47d8ac0-55e7-4f37-bd0c-f86a80f915a3	1427115206.27	False	1427115206.27
7c72f183-c2fb-4940-94a0-a7f495c4d81c-6	f47d8ac0-55e7-4f37-bd0c-f86a80f915a3	1427115266.14	True	1427115266.14
7c72f183-c2fb-4940-94a0-a7f495c4d81c-7	f47d8ac0-55e7-4f37-bd0c-f86a80f915a3	1427115322.66	False	1427115322.66
9b2dc489-80cb-46ae-a41a-2d92727a120f-1	6a991364-08cb-43a0-b381-31fe42161e4c	1425561078.15	False	1425561078.15
9b2dc489-80cb-46ae-a41a-2d92727a120f-2	6a991364-08cb-43a0-b381-31fe42161e4c	1425561951.66	True	1425561951.66
9b2dc489-80cb-46ae-a41a-2d92727a120f-3	6a991364-08cb-43a0-b381-31fe42161e4c	1425561984.52	False	1425561984.52
9b2dc489-80cb-46ae-a41a-2d92727a120f-4	6a991364-08cb-43a0-b381-31fe42161e4c	1425562108.77	True	1425562108.77
9b2dc489-80cb-46ae-a41a-2d92727a120f-5	6a991364-08cb-43a0-b381-31fe42161e4c	1425562148.89	False	1425562148.89
9b2dc489-80cb-46ae-a41a-2d92727a120f-6	6a991364-08cb-43a0-b381-31fe42161e4c	1425562150.14	True	1425562150.14
9b2dc489-80cb-46ae-a41a-2d92727a120f-7	6a991364-08cb-43a0-b381-31fe42161e4c	1425562250.28	False	1425562250.28
9b2dc489-80cb-46ae-a41a-2d92727a120f-8	6a991364-08cb-43a0-b381-31fe42161e4c	1425562589.66	True	1425562589.66
9b2dc489-80cb-46ae-a41a-2d92727a120f-9	6a991364-08cb-43a0-b381-31fe42161e4c	1425562601.47	False	1425562601.47
9b2dc489-80cb-46ae-a41a-2d92727a120f-10	6a991364-08cb-43a0-b381-31fe42161e4c	1425563821.67	True	1425563821.67
9b2dc489-80cb-46ae-a41a-2d92727a120f-11	6a991364-08cb-43a0-b381-31fe42161e4c	1425563831.64	False	1425563831.64
9b2dc489-80cb-46ae-a41a-2d92727a120f-12	6a991364-08cb-43a0-b381-31fe42161e4c	1425563851.02	True	1425563851.02
9b2dc489-80cb-46ae-a41a-2d92727a120f-13	6a991364-08cb-43a0-b381-31fe42161e4c	1425563881.13	False	1425563881.13
3963ce30-1553-47f1-ac20-b90328d9f539-1	a78403c4-efed-4327-9c82-a7adf79be146	1424567443.38	True	1424567443.38
3963ce30-1553-47f1-ac20-b90328d9f539-2	a78403c4-efed-4327-9c82-a7adf79be146	1424567520.63	False	1424567520.63
39a2761d-f6fe-47b0-953d-9d9c42bf8cb0-1	b1233bc3-bfd3-4791-a48a-f3aa2ab8f475	1425759803.48	True	1425759803.48
c2e5c4ff-011f-4605-94d8-6ac8655c4e48-1	03621474-8d7c-48be-8b9e-cbf1582a81b3	1428500664.88	True	1428500664.88
c2e5c4ff-011f-4605-94d8-6ac8655c4e48-2	03621474-8d7c-48be-8b9e-cbf1582a81b3	1428500668.6	False	1428500668.6
c2e5c4ff-011f-4605-94d8-6ac8655c4e48-3	03621474-8d7c-48be-8b9e-cbf1582a81b3	1428500671.38	True	1428500671.38
c2e5c4ff-011f-4605-94d8-6ac8655c4e48-4	03621474-8d7c-48be-8b9e-cbf1582a81b3	1428501032.86	False	1428501032.86
c2e5c4ff-011f-4605-94d8-6ac8655c4e48-5	03621474-8d7c-48be-8b9e-cbf1582a81b3	1428501896.07	True	1428501896.07
c2e5c4ff-011f-4605-94d8-6ac8655c4e48-6	03621474-8d7c-48be-8b9e-cbf1582a81b3	1428501900.94	False	1428501900.94
fb63c794-3d02-47a8-9bed-26a7188ab52e-1	8cf1b5be-cfd2-4005-b80e-24abb3f33c82	1425207022.09	True	1425207022.09
26aee156-b8f6-4114-9cee-806e7619df08-1	734ffeea-9f27-4f31-bd13-ddcf4bcd7bb0	1427716495.08	False	1427716495.08
26aee156-b8f6-4114-9cee-806e7619df08-2	734ffeea-9f27-4f31-bd13-ddcf4bcd7bb0	1427716542.26	True	1427716542.26
26aee156-b8f6-4114-9cee-806e7619df08-3	734ffeea-9f27-4f31-bd13-ddcf4bcd7bb0	1427716711.31	False	1427716711.31
26aee156-b8f6-4114-9cee-806e7619df08-4	734ffeea-9f27-4f31-bd13-ddcf4bcd7bb0	1427716715.51	True	1427716715.51
26aee156-b8f6-4114-9cee-806e7619df08-5	734ffeea-9f27-4f31-bd13-ddcf4bcd7bb0	1427716972.79	False	1427716972.79
26aee156-b8f6-4114-9cee-806e7619df08-6	734ffeea-9f27-4f31-bd13-ddcf4bcd7bb0	1427717816.2	True	1427717816.2
26aee156-b8f6-4114-9cee-806e7619df08-7	734ffeea-9f27-4f31-bd13-ddcf4bcd7bb0	1427718137.91	False	1427718137.91
3ffe1646-929f-467d-b820-75c6080742a4-1	0d7daff2-fa66-4195-aab0-634e58a51e9c	1425560145.2	False	1425560145.2
3ffe1646-929f-467d-b820-75c6080742a4-2	0d7daff2-fa66-4195-aab0-634e58a51e9c	1425560646.5	True	1425560646.5
3ffe1646-929f-467d-b820-75c6080742a4-3	0d7daff2-fa66-4195-aab0-634e58a51e9c	1425560651.66	False	1425560651.66
3ffe1646-929f-467d-b820-75c6080742a4-4	0d7daff2-fa66-4195-aab0-634e58a51e9c	1425562886.09	True	1425562886.09
3ffe1646-929f-467d-b820-75c6080742a4-5	0d7daff2-fa66-4195-aab0-634e58a51e9c	1425563018.42	False	1425563018.42
429a3d36-b732-4286-87f9-1258c4b3f49d-1	f47d8ac0-55e7-4f37-bd0c-f86a80f915a3	1427194805.99	True	1427194805.99
429a3d36-b732-4286-87f9-1258c4b3f49d-2	f47d8ac0-55e7-4f37-bd0c-f86a80f915a3	1427195081.98	False	1427195081.98
8491b463-7db1-4365-803f-167f403d60ea-1	7fd02dab-b230-4df9-a2ef-6042abb3bc0a	1425559108.65	False	1425559108.65
8491b463-7db1-4365-803f-167f403d60ea-2	7fd02dab-b230-4df9-a2ef-6042abb3bc0a	1425559215.98	True	1425559215.98
d91c038f-f2e1-4e32-9d54-a5bbf8d50ae8-1	75341f67-d7fb-468a-bca6-f5c1a0f2a4b2	1428553017.17	False	1428553017.17
d91c038f-f2e1-4e32-9d54-a5bbf8d50ae8-2	75341f67-d7fb-468a-bca6-f5c1a0f2a4b2	1428565423.31	True	1428565423.31
91da9617-614f-464c-9c97-935c5e2f57ea-1	03621474-8d7c-48be-8b9e-cbf1582a81b3	1428159333.47	True	1428159333.47
91da9617-614f-464c-9c97-935c5e2f57ea-2	03621474-8d7c-48be-8b9e-cbf1582a81b3	1428159338.24	False	1428159338.24
91da9617-614f-464c-9c97-935c5e2f57ea-3	03621474-8d7c-48be-8b9e-cbf1582a81b3	1428161035.1	True	1428161035.1
91da9617-614f-464c-9c97-935c5e2f57ea-4	03621474-8d7c-48be-8b9e-cbf1582a81b3	1428161037.26	False	1428161037.26
91da9617-614f-464c-9c97-935c5e2f57ea-5	03621474-8d7c-48be-8b9e-cbf1582a81b3	1428161297.98	True	1428161297.98
91da9617-614f-464c-9c97-935c5e2f57ea-6	03621474-8d7c-48be-8b9e-cbf1582a81b3	1428161529.81	False	1428161529.81
151d08bd-975e-4723-a714-29da82c88595-1	75341f67-d7fb-468a-bca6-f5c1a0f2a4b2	1428023844.74	False	1428023844.74
151d08bd-975e-4723-a714-29da82c88595-2	75341f67-d7fb-468a-bca6-f5c1a0f2a4b2	1428023882.02	True	1428023882.02
151d08bd-975e-4723-a714-29da82c88595-3	75341f67-d7fb-468a-bca6-f5c1a0f2a4b2	1428023892.62	False	1428023892.62
52e85b7e-5c2c-4fd9-8704-9de00dd2172c-1	3a09e504-a096-4950-87f8-52ace27a559e	1427994880.62	True	1427994880.62
52e85b7e-5c2c-4fd9-8704-9de00dd2172c-2	3a09e504-a096-4950-87f8-52ace27a559e	1427995205.4	False	1427995205.4
a867e418-ef55-4ed1-ba9e-1b434d53fe8c-1	3a09e504-a096-4950-87f8-52ace27a559e	1428759236.97	True	1428759236.97
a867e418-ef55-4ed1-ba9e-1b434d53fe8c-2	3a09e504-a096-4950-87f8-52ace27a559e	1428759277.21	False	1428759277.21
a867e418-ef55-4ed1-ba9e-1b434d53fe8c-3	3a09e504-a096-4950-87f8-52ace27a559e	1428761181.69	True	1428761181.69
a867e418-ef55-4ed1-ba9e-1b434d53fe8c-4	3a09e504-a096-4950-87f8-52ace27a559e	1428761183.78	False	1428761183.78
a867e418-ef55-4ed1-ba9e-1b434d53fe8c-5	3a09e504-a096-4950-87f8-52ace27a559e	1428761365.35	True	1428761365.35
a867e418-ef55-4ed1-ba9e-1b434d53fe8c-6	3a09e504-a096-4950-87f8-52ace27a559e	1428761377.93	False	1428761377.93
8b885646-8c66-48e9-befe-2a83ac21e75e-1	3a09e504-a096-4950-87f8-52ace27a559e	1427448299.01	True	1427448299.01
8b885646-8c66-48e9-befe-2a83ac21e75e-2	3a09e504-a096-4950-87f8-52ace27a559e	1427448315.09	False	1427448315.09
8b885646-8c66-48e9-befe-2a83ac21e75e-3	3a09e504-a096-4950-87f8-52ace27a559e	1427448689.27	True	1427448689.27
8b885646-8c66-48e9-befe-2a83ac21e75e-4	3a09e504-a096-4950-87f8-52ace27a559e	1427448703.6	False	1427448703.6
8b885646-8c66-48e9-befe-2a83ac21e75e-5	3a09e504-a096-4950-87f8-52ace27a559e	1427448705.79	True	1427448705.79
8b885646-8c66-48e9-befe-2a83ac21e75e-6	3a09e504-a096-4950-87f8-52ace27a559e	1427448707.8	False	1427448707.8
8b885646-8c66-48e9-befe-2a83ac21e75e-7	3a09e504-a096-4950-87f8-52ace27a559e	1427448714.06	True	1427448714.06
8b885646-8c66-48e9-befe-2a83ac21e75e-8	3a09e504-a096-4950-87f8-52ace27a559e	1427448715.56	False	1427448715.56
8b885646-8c66-48e9-befe-2a83ac21e75e-9	3a09e504-a096-4950-87f8-52ace27a559e	1427448715.89	True	1427448715.89
8b885646-8c66-48e9-befe-2a83ac21e75e-10	3a09e504-a096-4950-87f8-52ace27a559e	1427448742.91	False	1427448742.91
8b885646-8c66-48e9-befe-2a83ac21e75e-11	3a09e504-a096-4950-87f8-52ace27a559e	1427448760.57	True	1427448760.57
8b885646-8c66-48e9-befe-2a83ac21e75e-12	3a09e504-a096-4950-87f8-52ace27a559e	1427448765.73	False	1427448765.73
8b885646-8c66-48e9-befe-2a83ac21e75e-13	3a09e504-a096-4950-87f8-52ace27a559e	1427448779.37	True	1427448779.37
8b885646-8c66-48e9-befe-2a83ac21e75e-14	3a09e504-a096-4950-87f8-52ace27a559e	1427448790.14	False	1427448790.14
8b885646-8c66-48e9-befe-2a83ac21e75e-15	3a09e504-a096-4950-87f8-52ace27a559e	1427448791.25	True	1427448791.25
8b885646-8c66-48e9-befe-2a83ac21e75e-16	3a09e504-a096-4950-87f8-52ace27a559e	1427448792.79	False	1427448792.79
8b885646-8c66-48e9-befe-2a83ac21e75e-17	3a09e504-a096-4950-87f8-52ace27a559e	1427448812.93	True	1427448812.93
8b885646-8c66-48e9-befe-2a83ac21e75e-18	3a09e504-a096-4950-87f8-52ace27a559e	1427448841.17	False	1427448841.17
8b885646-8c66-48e9-befe-2a83ac21e75e-19	3a09e504-a096-4950-87f8-52ace27a559e	1427448842.15	True	1427448842.15
8b885646-8c66-48e9-befe-2a83ac21e75e-20	3a09e504-a096-4950-87f8-52ace27a559e	1427448859.33	False	1427448859.33
8b885646-8c66-48e9-befe-2a83ac21e75e-21	3a09e504-a096-4950-87f8-52ace27a559e	1427448919.54	True	1427448919.54
8b885646-8c66-48e9-befe-2a83ac21e75e-22	3a09e504-a096-4950-87f8-52ace27a559e	1427448931.9	False	1427448931.9
8b885646-8c66-48e9-befe-2a83ac21e75e-23	3a09e504-a096-4950-87f8-52ace27a559e	1427448943.38	True	1427448943.38
8b885646-8c66-48e9-befe-2a83ac21e75e-24	3a09e504-a096-4950-87f8-52ace27a559e	1427448949.61	False	1427448949.61
8b885646-8c66-48e9-befe-2a83ac21e75e-25	3a09e504-a096-4950-87f8-52ace27a559e	1427448951.29	True	1427448951.29
8b885646-8c66-48e9-befe-2a83ac21e75e-26	3a09e504-a096-4950-87f8-52ace27a559e	1427448954.56	False	1427448954.56
8b885646-8c66-48e9-befe-2a83ac21e75e-27	3a09e504-a096-4950-87f8-52ace27a559e	1427448960.85	True	1427448960.85
8b885646-8c66-48e9-befe-2a83ac21e75e-28	3a09e504-a096-4950-87f8-52ace27a559e	1427448964.2	False	1427448964.2
8b885646-8c66-48e9-befe-2a83ac21e75e-29	3a09e504-a096-4950-87f8-52ace27a559e	1427448964.33	True	1427448964.33
8b885646-8c66-48e9-befe-2a83ac21e75e-30	3a09e504-a096-4950-87f8-52ace27a559e	1427448980.53	False	1427448980.53
8b885646-8c66-48e9-befe-2a83ac21e75e-31	3a09e504-a096-4950-87f8-52ace27a559e	1427449049.29	True	1427449049.29
8b885646-8c66-48e9-befe-2a83ac21e75e-32	3a09e504-a096-4950-87f8-52ace27a559e	1427449059.33	False	1427449059.33
8b885646-8c66-48e9-befe-2a83ac21e75e-33	3a09e504-a096-4950-87f8-52ace27a559e	1427449186.33	True	1427449186.33
8b885646-8c66-48e9-befe-2a83ac21e75e-34	3a09e504-a096-4950-87f8-52ace27a559e	1427449198.71	False	1427449198.71
8b885646-8c66-48e9-befe-2a83ac21e75e-35	3a09e504-a096-4950-87f8-52ace27a559e	1427449280.77	True	1427449280.77
8b885646-8c66-48e9-befe-2a83ac21e75e-36	3a09e504-a096-4950-87f8-52ace27a559e	1427449379.2	False	1427449379.2
8b885646-8c66-48e9-befe-2a83ac21e75e-37	3a09e504-a096-4950-87f8-52ace27a559e	1427449391.85	True	1427449391.85
8b885646-8c66-48e9-befe-2a83ac21e75e-38	3a09e504-a096-4950-87f8-52ace27a559e	1427449538.3	False	1427449538.3
8b885646-8c66-48e9-befe-2a83ac21e75e-39	3a09e504-a096-4950-87f8-52ace27a559e	1427449572.01	True	1427449572.01
8b885646-8c66-48e9-befe-2a83ac21e75e-40	3a09e504-a096-4950-87f8-52ace27a559e	1427449610.58	False	1427449610.58
066c0780-7b73-4792-a71c-f7fdc683a36a-1	025d88d3-932c-4c30-8d3b-b7f7719387bc	1426544031.41	False	1426544031.41
066c0780-7b73-4792-a71c-f7fdc683a36a-2	025d88d3-932c-4c30-8d3b-b7f7719387bc	1426544079.24	True	1426544079.24
066c0780-7b73-4792-a71c-f7fdc683a36a-3	025d88d3-932c-4c30-8d3b-b7f7719387bc	1426544103.02	False	1426544103.02
066c0780-7b73-4792-a71c-f7fdc683a36a-4	025d88d3-932c-4c30-8d3b-b7f7719387bc	1426544139.31	True	1426544139.31
066c0780-7b73-4792-a71c-f7fdc683a36a-5	025d88d3-932c-4c30-8d3b-b7f7719387bc	1426544142.26	False	1426544142.26
066c0780-7b73-4792-a71c-f7fdc683a36a-6	025d88d3-932c-4c30-8d3b-b7f7719387bc	1426544157.64	True	1426544157.64
066c0780-7b73-4792-a71c-f7fdc683a36a-7	025d88d3-932c-4c30-8d3b-b7f7719387bc	1426544167.45	False	1426544167.45
066c0780-7b73-4792-a71c-f7fdc683a36a-8	025d88d3-932c-4c30-8d3b-b7f7719387bc	1426544363.18	True	1426544363.18
066c0780-7b73-4792-a71c-f7fdc683a36a-9	025d88d3-932c-4c30-8d3b-b7f7719387bc	1426544385.42	False	1426544385.42
066c0780-7b73-4792-a71c-f7fdc683a36a-10	025d88d3-932c-4c30-8d3b-b7f7719387bc	1426544423.31	True	1426544423.31
066c0780-7b73-4792-a71c-f7fdc683a36a-11	025d88d3-932c-4c30-8d3b-b7f7719387bc	1426544439.71	False	1426544439.71
066c0780-7b73-4792-a71c-f7fdc683a36a-12	025d88d3-932c-4c30-8d3b-b7f7719387bc	1426544769.47	True	1426544769.47
066c0780-7b73-4792-a71c-f7fdc683a36a-13	025d88d3-932c-4c30-8d3b-b7f7719387bc	1426544776.36	False	1426544776.36
066c0780-7b73-4792-a71c-f7fdc683a36a-14	025d88d3-932c-4c30-8d3b-b7f7719387bc	1426545150.49	True	1426545150.49
066c0780-7b73-4792-a71c-f7fdc683a36a-15	025d88d3-932c-4c30-8d3b-b7f7719387bc	1426545174.96	False	1426545174.96
066c0780-7b73-4792-a71c-f7fdc683a36a-16	025d88d3-932c-4c30-8d3b-b7f7719387bc	1426545790.16	True	1426545790.16
066c0780-7b73-4792-a71c-f7fdc683a36a-17	025d88d3-932c-4c30-8d3b-b7f7719387bc	1426545793.66	False	1426545793.66
066c0780-7b73-4792-a71c-f7fdc683a36a-18	025d88d3-932c-4c30-8d3b-b7f7719387bc	1426546083.42	True	1426546083.42
066c0780-7b73-4792-a71c-f7fdc683a36a-19	025d88d3-932c-4c30-8d3b-b7f7719387bc	1426546218.53	False	1426546218.53
066c0780-7b73-4792-a71c-f7fdc683a36a-20	025d88d3-932c-4c30-8d3b-b7f7719387bc	1426546438.5	True	1426546438.5
066c0780-7b73-4792-a71c-f7fdc683a36a-21	025d88d3-932c-4c30-8d3b-b7f7719387bc	1426546457.85	False	1426546457.85
066c0780-7b73-4792-a71c-f7fdc683a36a-22	025d88d3-932c-4c30-8d3b-b7f7719387bc	1426546470.81	True	1426546470.81
066c0780-7b73-4792-a71c-f7fdc683a36a-23	025d88d3-932c-4c30-8d3b-b7f7719387bc	1426546488.59	False	1426546488.59
066c0780-7b73-4792-a71c-f7fdc683a36a-24	025d88d3-932c-4c30-8d3b-b7f7719387bc	1426546556.84	True	1426546556.84
066c0780-7b73-4792-a71c-f7fdc683a36a-25	025d88d3-932c-4c30-8d3b-b7f7719387bc	1426546706.58	False	1426546706.58
066c0780-7b73-4792-a71c-f7fdc683a36a-26	025d88d3-932c-4c30-8d3b-b7f7719387bc	1426546758.75	True	1426546758.75
066c0780-7b73-4792-a71c-f7fdc683a36a-27	025d88d3-932c-4c30-8d3b-b7f7719387bc	1426546760.12	False	1426546760.12
066c0780-7b73-4792-a71c-f7fdc683a36a-28	025d88d3-932c-4c30-8d3b-b7f7719387bc	1426546782.8	True	1426546782.8
066c0780-7b73-4792-a71c-f7fdc683a36a-29	025d88d3-932c-4c30-8d3b-b7f7719387bc	1426546800.08	False	1426546800.08
066c0780-7b73-4792-a71c-f7fdc683a36a-30	025d88d3-932c-4c30-8d3b-b7f7719387bc	1426546887.81	True	1426546887.81
066c0780-7b73-4792-a71c-f7fdc683a36a-31	025d88d3-932c-4c30-8d3b-b7f7719387bc	1426546891.17	False	1426546891.17
066c0780-7b73-4792-a71c-f7fdc683a36a-32	025d88d3-932c-4c30-8d3b-b7f7719387bc	1426546968.77	True	1426546968.77
066c0780-7b73-4792-a71c-f7fdc683a36a-33	025d88d3-932c-4c30-8d3b-b7f7719387bc	1426547005.02	False	1426547005.02
066c0780-7b73-4792-a71c-f7fdc683a36a-34	025d88d3-932c-4c30-8d3b-b7f7719387bc	1426547060.13	True	1426547060.13
066c0780-7b73-4792-a71c-f7fdc683a36a-35	025d88d3-932c-4c30-8d3b-b7f7719387bc	1426547095.49	False	1426547095.49
066c0780-7b73-4792-a71c-f7fdc683a36a-36	025d88d3-932c-4c30-8d3b-b7f7719387bc	1426547106.23	True	1426547106.23
066c0780-7b73-4792-a71c-f7fdc683a36a-37	025d88d3-932c-4c30-8d3b-b7f7719387bc	1426547968.05	False	1426547968.05
066c0780-7b73-4792-a71c-f7fdc683a36a-38	025d88d3-932c-4c30-8d3b-b7f7719387bc	1426548153.46	True	1426548153.46
ff963020-05f3-4028-8ab0-a7f752448d60-1	b9e35756-73ce-4a61-a474-fa82485b85c9	1427790103.38	False	1427790103.38
ff963020-05f3-4028-8ab0-a7f752448d60-2	b9e35756-73ce-4a61-a474-fa82485b85c9	1427792295.92	True	1427792295.92
ff963020-05f3-4028-8ab0-a7f752448d60-3	b9e35756-73ce-4a61-a474-fa82485b85c9	1427792370.71	False	1427792370.71
c6a5cb66-0555-4e95-b423-d39c5296d3de-1	75341f67-d7fb-468a-bca6-f5c1a0f2a4b2	1427037947.95	False	1427037947.95
c6a5cb66-0555-4e95-b423-d39c5296d3de-2	75341f67-d7fb-468a-bca6-f5c1a0f2a4b2	1427038090.04	True	1427038090.04
c6a5cb66-0555-4e95-b423-d39c5296d3de-3	75341f67-d7fb-468a-bca6-f5c1a0f2a4b2	1427038130.78	False	1427038130.78
fd3621e6-a89b-455e-97ca-d7dbcc1ab94b-1	6a991364-08cb-43a0-b381-31fe42161e4c	1424662210.41	False	1424662210.41
fd3621e6-a89b-455e-97ca-d7dbcc1ab94b-2	6a991364-08cb-43a0-b381-31fe42161e4c	1424662211.36	True	1424662211.36
fd3621e6-a89b-455e-97ca-d7dbcc1ab94b-3	6a991364-08cb-43a0-b381-31fe42161e4c	1424662729.24	False	1424662729.24
fd3621e6-a89b-455e-97ca-d7dbcc1ab94b-4	6a991364-08cb-43a0-b381-31fe42161e4c	1424679190.82	True	1424679190.82
6890f628-9b7f-4c38-a95b-5c8a93b3368c-1	b1233bc3-bfd3-4791-a48a-f3aa2ab8f475	1426448050.56	True	1426448050.56
6890f628-9b7f-4c38-a95b-5c8a93b3368c-2	b1233bc3-bfd3-4791-a48a-f3aa2ab8f475	1426449095.42	False	1426449095.42
38ee84bb-7abb-4f74-aac4-41a1b6307870-1	8cf1b5be-cfd2-4005-b80e-24abb3f33c82	1425510764.76	False	1425510764.76
38ee84bb-7abb-4f74-aac4-41a1b6307870-2	8cf1b5be-cfd2-4005-b80e-24abb3f33c82	1425510772.35	True	1425510772.35
4dee0f2d-932f-4a79-a175-d0f9a74ef6fb-1	bc00b7f3-72a0-4561-a60e-e65e091386eb	1427056628.78	True	1427056628.78
4dee0f2d-932f-4a79-a175-d0f9a74ef6fb-2	bc00b7f3-72a0-4561-a60e-e65e091386eb	1427056656.9	False	1427056656.9
1bf529cb-ea9f-4dcc-b6d1-2fe824ef740a-1	50a2c0c6-14e2-4808-83f5-d22af17deabb	1426869472.5	False	1426869472.5
1bf529cb-ea9f-4dcc-b6d1-2fe824ef740a-2	50a2c0c6-14e2-4808-83f5-d22af17deabb	1426870440.76	True	1426870440.76
1bf529cb-ea9f-4dcc-b6d1-2fe824ef740a-3	50a2c0c6-14e2-4808-83f5-d22af17deabb	1426870446.38	False	1426870446.38
1bf529cb-ea9f-4dcc-b6d1-2fe824ef740a-4	50a2c0c6-14e2-4808-83f5-d22af17deabb	1426870571.72	True	1426870571.72
1bf529cb-ea9f-4dcc-b6d1-2fe824ef740a-5	50a2c0c6-14e2-4808-83f5-d22af17deabb	1426870584.23	False	1426870584.23
1bf529cb-ea9f-4dcc-b6d1-2fe824ef740a-6	50a2c0c6-14e2-4808-83f5-d22af17deabb	1426871498.01	True	1426871498.01
1bf529cb-ea9f-4dcc-b6d1-2fe824ef740a-7	50a2c0c6-14e2-4808-83f5-d22af17deabb	1426871520.38	False	1426871520.38
1bf529cb-ea9f-4dcc-b6d1-2fe824ef740a-8	50a2c0c6-14e2-4808-83f5-d22af17deabb	1426871608.1	True	1426871608.1
1bf529cb-ea9f-4dcc-b6d1-2fe824ef740a-9	50a2c0c6-14e2-4808-83f5-d22af17deabb	1426871620.99	False	1426871620.99
1bf529cb-ea9f-4dcc-b6d1-2fe824ef740a-10	50a2c0c6-14e2-4808-83f5-d22af17deabb	1426871674.33	True	1426871674.33
1bf529cb-ea9f-4dcc-b6d1-2fe824ef740a-11	50a2c0c6-14e2-4808-83f5-d22af17deabb	1426871686.87	False	1426871686.87
1bf529cb-ea9f-4dcc-b6d1-2fe824ef740a-12	50a2c0c6-14e2-4808-83f5-d22af17deabb	1426872231.07	True	1426872231.07
9b41345a-a3ef-44e3-8a5b-777d07b15a83-1	7fd02dab-b230-4df9-a2ef-6042abb3bc0a	1425129057.09	True	1425129057.09
9b41345a-a3ef-44e3-8a5b-777d07b15a83-2	7fd02dab-b230-4df9-a2ef-6042abb3bc0a	1425129060.79	False	1425129060.79
9b41345a-a3ef-44e3-8a5b-777d07b15a83-3	7fd02dab-b230-4df9-a2ef-6042abb3bc0a	1425129101.76	True	1425129101.76
9b41345a-a3ef-44e3-8a5b-777d07b15a83-4	7fd02dab-b230-4df9-a2ef-6042abb3bc0a	1425129111.81	False	1425129111.81
9b41345a-a3ef-44e3-8a5b-777d07b15a83-5	7fd02dab-b230-4df9-a2ef-6042abb3bc0a	1425129694.0	True	1425129694.0
9b41345a-a3ef-44e3-8a5b-777d07b15a83-6	7fd02dab-b230-4df9-a2ef-6042abb3bc0a	1425129746.01	False	1425129746.01
9b41345a-a3ef-44e3-8a5b-777d07b15a83-7	7fd02dab-b230-4df9-a2ef-6042abb3bc0a	1425130051.6	True	1425130051.6
9b41345a-a3ef-44e3-8a5b-777d07b15a83-8	7fd02dab-b230-4df9-a2ef-6042abb3bc0a	1425130065.13	False	1425130065.13
9b41345a-a3ef-44e3-8a5b-777d07b15a83-9	7fd02dab-b230-4df9-a2ef-6042abb3bc0a	1425130681.43	True	1425130681.43
9b41345a-a3ef-44e3-8a5b-777d07b15a83-10	7fd02dab-b230-4df9-a2ef-6042abb3bc0a	1425130694.15	False	1425130694.15
3d70a8a0-8959-45dd-8ef8-923404cf9ad4-1	b9e35756-73ce-4a61-a474-fa82485b85c9	1429372715.9	False	1429372715.9
3d70a8a0-8959-45dd-8ef8-923404cf9ad4-2	b9e35756-73ce-4a61-a474-fa82485b85c9	1429372995.67	True	1429372995.67
3d70a8a0-8959-45dd-8ef8-923404cf9ad4-3	b9e35756-73ce-4a61-a474-fa82485b85c9	1429373044.53	False	1429373044.53
3d70a8a0-8959-45dd-8ef8-923404cf9ad4-4	b9e35756-73ce-4a61-a474-fa82485b85c9	1429373046.18	True	1429373046.18
3d70a8a0-8959-45dd-8ef8-923404cf9ad4-5	b9e35756-73ce-4a61-a474-fa82485b85c9	1429373118.2	False	1429373118.2
3d70a8a0-8959-45dd-8ef8-923404cf9ad4-6	b9e35756-73ce-4a61-a474-fa82485b85c9	1429373125.93	True	1429373125.93
3d70a8a0-8959-45dd-8ef8-923404cf9ad4-7	b9e35756-73ce-4a61-a474-fa82485b85c9	1429373126.71	False	1429373126.71
3d70a8a0-8959-45dd-8ef8-923404cf9ad4-8	b9e35756-73ce-4a61-a474-fa82485b85c9	1429375547.02	True	1429375547.02
3d70a8a0-8959-45dd-8ef8-923404cf9ad4-9	b9e35756-73ce-4a61-a474-fa82485b85c9	1429375586.69	False	1429375586.69
3d70a8a0-8959-45dd-8ef8-923404cf9ad4-10	b9e35756-73ce-4a61-a474-fa82485b85c9	1429375588.76	True	1429375588.76
3d70a8a0-8959-45dd-8ef8-923404cf9ad4-11	b9e35756-73ce-4a61-a474-fa82485b85c9	1429375672.87	False	1429375672.87
3d70a8a0-8959-45dd-8ef8-923404cf9ad4-12	b9e35756-73ce-4a61-a474-fa82485b85c9	1429375675.17	True	1429375675.17
3d70a8a0-8959-45dd-8ef8-923404cf9ad4-13	b9e35756-73ce-4a61-a474-fa82485b85c9	1429375678.45	False	1429375678.45
425dc82f-21ab-4ddd-8c05-f54ce4d71807-1	a78403c4-efed-4327-9c82-a7adf79be146	1424812756.69	False	1424812756.69
425dc82f-21ab-4ddd-8c05-f54ce4d71807-2	a78403c4-efed-4327-9c82-a7adf79be146	1424813180.24	True	1424813180.24
425dc82f-21ab-4ddd-8c05-f54ce4d71807-3	a78403c4-efed-4327-9c82-a7adf79be146	1424813182.59	False	1424813182.59
425dc82f-21ab-4ddd-8c05-f54ce4d71807-4	a78403c4-efed-4327-9c82-a7adf79be146	1424813222.9	True	1424813222.9
425dc82f-21ab-4ddd-8c05-f54ce4d71807-5	a78403c4-efed-4327-9c82-a7adf79be146	1424813233.34	False	1424813233.34
425dc82f-21ab-4ddd-8c05-f54ce4d71807-6	a78403c4-efed-4327-9c82-a7adf79be146	1424813390.66	True	1424813390.66
425dc82f-21ab-4ddd-8c05-f54ce4d71807-7	a78403c4-efed-4327-9c82-a7adf79be146	1424813395.35	False	1424813395.35
425dc82f-21ab-4ddd-8c05-f54ce4d71807-8	a78403c4-efed-4327-9c82-a7adf79be146	1424813431.63	True	1424813431.63
425dc82f-21ab-4ddd-8c05-f54ce4d71807-9	a78403c4-efed-4327-9c82-a7adf79be146	1424813449.55	False	1424813449.55
425dc82f-21ab-4ddd-8c05-f54ce4d71807-10	a78403c4-efed-4327-9c82-a7adf79be146	1424813471.25	True	1424813471.25
425dc82f-21ab-4ddd-8c05-f54ce4d71807-11	a78403c4-efed-4327-9c82-a7adf79be146	1424813484.65	False	1424813484.65
425dc82f-21ab-4ddd-8c05-f54ce4d71807-12	a78403c4-efed-4327-9c82-a7adf79be146	1424813519.67	True	1424813519.67
425dc82f-21ab-4ddd-8c05-f54ce4d71807-13	a78403c4-efed-4327-9c82-a7adf79be146	1424813528.17	False	1424813528.17
425dc82f-21ab-4ddd-8c05-f54ce4d71807-14	a78403c4-efed-4327-9c82-a7adf79be146	1424813623.5	True	1424813623.5
425dc82f-21ab-4ddd-8c05-f54ce4d71807-15	a78403c4-efed-4327-9c82-a7adf79be146	1424813627.52	False	1424813627.52
425dc82f-21ab-4ddd-8c05-f54ce4d71807-16	a78403c4-efed-4327-9c82-a7adf79be146	1424813671.3	True	1424813671.3
425dc82f-21ab-4ddd-8c05-f54ce4d71807-17	a78403c4-efed-4327-9c82-a7adf79be146	1424813710.46	False	1424813710.46
425dc82f-21ab-4ddd-8c05-f54ce4d71807-18	a78403c4-efed-4327-9c82-a7adf79be146	1424813788.49	True	1424813788.49
425dc82f-21ab-4ddd-8c05-f54ce4d71807-19	a78403c4-efed-4327-9c82-a7adf79be146	1424813793.44	False	1424813793.44
425dc82f-21ab-4ddd-8c05-f54ce4d71807-20	a78403c4-efed-4327-9c82-a7adf79be146	1424813851.7	True	1424813851.7
425dc82f-21ab-4ddd-8c05-f54ce4d71807-21	a78403c4-efed-4327-9c82-a7adf79be146	1424813852.94	False	1424813852.94
425dc82f-21ab-4ddd-8c05-f54ce4d71807-22	a78403c4-efed-4327-9c82-a7adf79be146	1424814071.84	True	1424814071.84
425dc82f-21ab-4ddd-8c05-f54ce4d71807-23	a78403c4-efed-4327-9c82-a7adf79be146	1424814100.7	False	1424814100.7
425dc82f-21ab-4ddd-8c05-f54ce4d71807-24	a78403c4-efed-4327-9c82-a7adf79be146	1424814101.21	True	1424814101.21
425dc82f-21ab-4ddd-8c05-f54ce4d71807-25	a78403c4-efed-4327-9c82-a7adf79be146	1424814108.02	False	1424814108.02
425dc82f-21ab-4ddd-8c05-f54ce4d71807-26	a78403c4-efed-4327-9c82-a7adf79be146	1424814212.12	True	1424814212.12
425dc82f-21ab-4ddd-8c05-f54ce4d71807-27	a78403c4-efed-4327-9c82-a7adf79be146	1424814226.52	False	1424814226.52
425dc82f-21ab-4ddd-8c05-f54ce4d71807-28	a78403c4-efed-4327-9c82-a7adf79be146	1424814245.84	True	1424814245.84
425dc82f-21ab-4ddd-8c05-f54ce4d71807-29	a78403c4-efed-4327-9c82-a7adf79be146	1424814249.46	False	1424814249.46
425dc82f-21ab-4ddd-8c05-f54ce4d71807-30	a78403c4-efed-4327-9c82-a7adf79be146	1424814779.38	True	1424814779.38
425dc82f-21ab-4ddd-8c05-f54ce4d71807-31	a78403c4-efed-4327-9c82-a7adf79be146	1424814781.03	False	1424814781.03
425dc82f-21ab-4ddd-8c05-f54ce4d71807-32	a78403c4-efed-4327-9c82-a7adf79be146	1424814871.81	True	1424814871.81
425dc82f-21ab-4ddd-8c05-f54ce4d71807-33	a78403c4-efed-4327-9c82-a7adf79be146	1424814873.59	False	1424814873.59
425dc82f-21ab-4ddd-8c05-f54ce4d71807-34	a78403c4-efed-4327-9c82-a7adf79be146	1424815281.18	True	1424815281.18
a91f3386-501c-4c2c-9755-5555db4b11bf-1	d66cde0c-c9cd-4c28-9aa0-1d3928ffb456	1426698358.92	True	1426698358.92
a91f3386-501c-4c2c-9755-5555db4b11bf-2	d66cde0c-c9cd-4c28-9aa0-1d3928ffb456	1426698379.95	False	1426698379.95
a91f3386-501c-4c2c-9755-5555db4b11bf-3	d66cde0c-c9cd-4c28-9aa0-1d3928ffb456	1426698467.69	False	1426698467.69
a91f3386-501c-4c2c-9755-5555db4b11bf-4	d66cde0c-c9cd-4c28-9aa0-1d3928ffb456	1426698469.37	True	1426698469.37
a91f3386-501c-4c2c-9755-5555db4b11bf-5	d66cde0c-c9cd-4c28-9aa0-1d3928ffb456	1426698472.45	True	1426698472.45
a91f3386-501c-4c2c-9755-5555db4b11bf-6	d66cde0c-c9cd-4c28-9aa0-1d3928ffb456	1426698473.76	False	1426698473.76
a91f3386-501c-4c2c-9755-5555db4b11bf-7	d66cde0c-c9cd-4c28-9aa0-1d3928ffb456	1426698475.7	True	1426698475.7
a91f3386-501c-4c2c-9755-5555db4b11bf-8	d66cde0c-c9cd-4c28-9aa0-1d3928ffb456	1426698500.13	False	1426698500.13
43f7b61b-0dd0-4957-87ac-c105dfba6a31-1	6a991364-08cb-43a0-b381-31fe42161e4c	1425542210.71	False	1425542210.71
43f7b61b-0dd0-4957-87ac-c105dfba6a31-2	6a991364-08cb-43a0-b381-31fe42161e4c	1425542211.1	True	1425542211.1
43f7b61b-0dd0-4957-87ac-c105dfba6a31-3	6a991364-08cb-43a0-b381-31fe42161e4c	1425542217.83	False	1425542217.83
43f7b61b-0dd0-4957-87ac-c105dfba6a31-4	6a991364-08cb-43a0-b381-31fe42161e4c	1425542914.36	True	1425542914.36
43f7b61b-0dd0-4957-87ac-c105dfba6a31-5	6a991364-08cb-43a0-b381-31fe42161e4c	1425542957.49	False	1425542957.49
43f7b61b-0dd0-4957-87ac-c105dfba6a31-6	6a991364-08cb-43a0-b381-31fe42161e4c	1425543302.25	True	1425543302.25
43f7b61b-0dd0-4957-87ac-c105dfba6a31-7	6a991364-08cb-43a0-b381-31fe42161e4c	1425544758.96	False	1425544758.96
43f7b61b-0dd0-4957-87ac-c105dfba6a31-8	6a991364-08cb-43a0-b381-31fe42161e4c	1425544762.04	True	1425544762.04
43f7b61b-0dd0-4957-87ac-c105dfba6a31-9	6a991364-08cb-43a0-b381-31fe42161e4c	1425544762.58	False	1425544762.58
43f7b61b-0dd0-4957-87ac-c105dfba6a31-10	6a991364-08cb-43a0-b381-31fe42161e4c	1425544762.94	True	1425544762.94
43f7b61b-0dd0-4957-87ac-c105dfba6a31-11	6a991364-08cb-43a0-b381-31fe42161e4c	1425544876.73	False	1425544876.73
43f7b61b-0dd0-4957-87ac-c105dfba6a31-12	6a991364-08cb-43a0-b381-31fe42161e4c	1425544881.62	True	1425544881.62
43f7b61b-0dd0-4957-87ac-c105dfba6a31-13	6a991364-08cb-43a0-b381-31fe42161e4c	1425544923.66	False	1425544923.66
43f7b61b-0dd0-4957-87ac-c105dfba6a31-14	6a991364-08cb-43a0-b381-31fe42161e4c	1425544934.19	True	1425544934.19
43f7b61b-0dd0-4957-87ac-c105dfba6a31-15	6a991364-08cb-43a0-b381-31fe42161e4c	1425545201.79	False	1425545201.79
43f7b61b-0dd0-4957-87ac-c105dfba6a31-16	6a991364-08cb-43a0-b381-31fe42161e4c	1425545440.76	True	1425545440.76
43f7b61b-0dd0-4957-87ac-c105dfba6a31-17	6a991364-08cb-43a0-b381-31fe42161e4c	1425545523.66	False	1425545523.66
43f7b61b-0dd0-4957-87ac-c105dfba6a31-18	6a991364-08cb-43a0-b381-31fe42161e4c	1425546018.34	True	1425546018.34
8e593b7c-3428-4444-ad83-66499375b036-1	025d88d3-932c-4c30-8d3b-b7f7719387bc	1426210729.24	True	1426210729.24
8e593b7c-3428-4444-ad83-66499375b036-2	025d88d3-932c-4c30-8d3b-b7f7719387bc	1426210768.16	False	1426210768.16
8e593b7c-3428-4444-ad83-66499375b036-3	025d88d3-932c-4c30-8d3b-b7f7719387bc	1426210776.65	True	1426210776.65
8e593b7c-3428-4444-ad83-66499375b036-4	025d88d3-932c-4c30-8d3b-b7f7719387bc	1426210798.32	False	1426210798.32
8e593b7c-3428-4444-ad83-66499375b036-5	025d88d3-932c-4c30-8d3b-b7f7719387bc	1426216322.07	True	1426216322.07
f2db354d-06ff-462c-999a-ae0e099b38b8-1	05489ce0-a21a-4444-9cfa-bf7ffa9e7fb9	1425744905.07	False	1425744905.07
f2db354d-06ff-462c-999a-ae0e099b38b8-2	05489ce0-a21a-4444-9cfa-bf7ffa9e7fb9	1425744917.1	True	1425744917.1
f2db354d-06ff-462c-999a-ae0e099b38b8-3	05489ce0-a21a-4444-9cfa-bf7ffa9e7fb9	1425744963.28	False	1425744963.28
f2db354d-06ff-462c-999a-ae0e099b38b8-4	05489ce0-a21a-4444-9cfa-bf7ffa9e7fb9	1425744994.09	True	1425744994.09
f2db354d-06ff-462c-999a-ae0e099b38b8-5	05489ce0-a21a-4444-9cfa-bf7ffa9e7fb9	1425745101.72	False	1425745101.72
f2db354d-06ff-462c-999a-ae0e099b38b8-6	05489ce0-a21a-4444-9cfa-bf7ffa9e7fb9	1425745108.97	True	1425745108.97
f2db354d-06ff-462c-999a-ae0e099b38b8-7	05489ce0-a21a-4444-9cfa-bf7ffa9e7fb9	1425745194.59	False	1425745194.59
f2db354d-06ff-462c-999a-ae0e099b38b8-8	05489ce0-a21a-4444-9cfa-bf7ffa9e7fb9	1425745722.11	True	1425745722.11
f2db354d-06ff-462c-999a-ae0e099b38b8-9	05489ce0-a21a-4444-9cfa-bf7ffa9e7fb9	1425745736.07	False	1425745736.07
f2db354d-06ff-462c-999a-ae0e099b38b8-10	05489ce0-a21a-4444-9cfa-bf7ffa9e7fb9	1425746006.89	True	1425746006.89
f2db354d-06ff-462c-999a-ae0e099b38b8-11	05489ce0-a21a-4444-9cfa-bf7ffa9e7fb9	1425746012.19	False	1425746012.19
f2db354d-06ff-462c-999a-ae0e099b38b8-12	05489ce0-a21a-4444-9cfa-bf7ffa9e7fb9	1425746055.89	True	1425746055.89
f2db354d-06ff-462c-999a-ae0e099b38b8-13	05489ce0-a21a-4444-9cfa-bf7ffa9e7fb9	1425746057.68	False	1425746057.68
f2db354d-06ff-462c-999a-ae0e099b38b8-14	05489ce0-a21a-4444-9cfa-bf7ffa9e7fb9	1425746079.81	True	1425746079.81
f2db354d-06ff-462c-999a-ae0e099b38b8-15	05489ce0-a21a-4444-9cfa-bf7ffa9e7fb9	1425746085.77	False	1425746085.77
f2db354d-06ff-462c-999a-ae0e099b38b8-16	05489ce0-a21a-4444-9cfa-bf7ffa9e7fb9	1425746321.68	True	1425746321.68
f2db354d-06ff-462c-999a-ae0e099b38b8-17	05489ce0-a21a-4444-9cfa-bf7ffa9e7fb9	1425746330.32	False	1425746330.32
f2db354d-06ff-462c-999a-ae0e099b38b8-18	05489ce0-a21a-4444-9cfa-bf7ffa9e7fb9	1425746344.6	True	1425746344.6
f2db354d-06ff-462c-999a-ae0e099b38b8-19	05489ce0-a21a-4444-9cfa-bf7ffa9e7fb9	1425746348.28	False	1425746348.28
f2db354d-06ff-462c-999a-ae0e099b38b8-20	05489ce0-a21a-4444-9cfa-bf7ffa9e7fb9	1425746385.64	True	1425746385.64
f2db354d-06ff-462c-999a-ae0e099b38b8-21	05489ce0-a21a-4444-9cfa-bf7ffa9e7fb9	1425746406.9	False	1425746406.9
f2db354d-06ff-462c-999a-ae0e099b38b8-22	05489ce0-a21a-4444-9cfa-bf7ffa9e7fb9	1425746432.86	True	1425746432.86
f2db354d-06ff-462c-999a-ae0e099b38b8-23	05489ce0-a21a-4444-9cfa-bf7ffa9e7fb9	1425746437.24	False	1425746437.24
f2db354d-06ff-462c-999a-ae0e099b38b8-24	05489ce0-a21a-4444-9cfa-bf7ffa9e7fb9	1425746450.88	True	1425746450.88
f2db354d-06ff-462c-999a-ae0e099b38b8-25	05489ce0-a21a-4444-9cfa-bf7ffa9e7fb9	1425746452.68	False	1425746452.68
f2db354d-06ff-462c-999a-ae0e099b38b8-26	05489ce0-a21a-4444-9cfa-bf7ffa9e7fb9	1425746518.23	True	1425746518.23
f2db354d-06ff-462c-999a-ae0e099b38b8-27	05489ce0-a21a-4444-9cfa-bf7ffa9e7fb9	1425746526.1	False	1425746526.1
f2db354d-06ff-462c-999a-ae0e099b38b8-28	05489ce0-a21a-4444-9cfa-bf7ffa9e7fb9	1425746698.31	True	1425746698.31
f2db354d-06ff-462c-999a-ae0e099b38b8-29	05489ce0-a21a-4444-9cfa-bf7ffa9e7fb9	1425746700.84	False	1425746700.84
f2db354d-06ff-462c-999a-ae0e099b38b8-30	05489ce0-a21a-4444-9cfa-bf7ffa9e7fb9	1425747011.92	True	1425747011.92
f2db354d-06ff-462c-999a-ae0e099b38b8-31	05489ce0-a21a-4444-9cfa-bf7ffa9e7fb9	1425747030.82	False	1425747030.82
f2db354d-06ff-462c-999a-ae0e099b38b8-32	05489ce0-a21a-4444-9cfa-bf7ffa9e7fb9	1425747154.12	True	1425747154.12
f2db354d-06ff-462c-999a-ae0e099b38b8-33	05489ce0-a21a-4444-9cfa-bf7ffa9e7fb9	1425747156.21	False	1425747156.21
f2db354d-06ff-462c-999a-ae0e099b38b8-34	05489ce0-a21a-4444-9cfa-bf7ffa9e7fb9	1425747272.96	True	1425747272.96
f2db354d-06ff-462c-999a-ae0e099b38b8-35	05489ce0-a21a-4444-9cfa-bf7ffa9e7fb9	1425747274.73	False	1425747274.73
f2db354d-06ff-462c-999a-ae0e099b38b8-36	05489ce0-a21a-4444-9cfa-bf7ffa9e7fb9	1425747395.65	True	1425747395.65
f2db354d-06ff-462c-999a-ae0e099b38b8-37	05489ce0-a21a-4444-9cfa-bf7ffa9e7fb9	1425747400.13	False	1425747400.13
f2db354d-06ff-462c-999a-ae0e099b38b8-38	05489ce0-a21a-4444-9cfa-bf7ffa9e7fb9	1425747601.22	True	1425747601.22
f2db354d-06ff-462c-999a-ae0e099b38b8-39	05489ce0-a21a-4444-9cfa-bf7ffa9e7fb9	1425747603.75	False	1425747603.75
f2db354d-06ff-462c-999a-ae0e099b38b8-40	05489ce0-a21a-4444-9cfa-bf7ffa9e7fb9	1425747614.24	True	1425747614.24
f2db354d-06ff-462c-999a-ae0e099b38b8-41	05489ce0-a21a-4444-9cfa-bf7ffa9e7fb9	1425747616.5	False	1425747616.5
f2db354d-06ff-462c-999a-ae0e099b38b8-42	05489ce0-a21a-4444-9cfa-bf7ffa9e7fb9	1425747700.27	True	1425747700.27
f2db354d-06ff-462c-999a-ae0e099b38b8-43	05489ce0-a21a-4444-9cfa-bf7ffa9e7fb9	1425747708.12	False	1425747708.12
f2db354d-06ff-462c-999a-ae0e099b38b8-44	05489ce0-a21a-4444-9cfa-bf7ffa9e7fb9	1425747722.08	True	1425747722.08
f2db354d-06ff-462c-999a-ae0e099b38b8-45	05489ce0-a21a-4444-9cfa-bf7ffa9e7fb9	1425747724.31	False	1425747724.31
f2db354d-06ff-462c-999a-ae0e099b38b8-46	05489ce0-a21a-4444-9cfa-bf7ffa9e7fb9	1425747766.79	True	1425747766.79
f2db354d-06ff-462c-999a-ae0e099b38b8-47	05489ce0-a21a-4444-9cfa-bf7ffa9e7fb9	1425747773.92	False	1425747773.92
f2db354d-06ff-462c-999a-ae0e099b38b8-48	05489ce0-a21a-4444-9cfa-bf7ffa9e7fb9	1425748379.98	True	1425748379.98
f2db354d-06ff-462c-999a-ae0e099b38b8-49	05489ce0-a21a-4444-9cfa-bf7ffa9e7fb9	1425748390.75	False	1425748390.75
f2db354d-06ff-462c-999a-ae0e099b38b8-50	05489ce0-a21a-4444-9cfa-bf7ffa9e7fb9	1425748495.17	True	1425748495.17
f2db354d-06ff-462c-999a-ae0e099b38b8-51	05489ce0-a21a-4444-9cfa-bf7ffa9e7fb9	1425748496.32	False	1425748496.32
f2db354d-06ff-462c-999a-ae0e099b38b8-52	05489ce0-a21a-4444-9cfa-bf7ffa9e7fb9	1425748497.29	True	1425748497.29
aa42a57a-6884-4e08-97ce-c9b01f3d9833-1	c1a21f86-8f71-4831-982b-9882ae49d394	1426093139.99	True	1426093139.99
aa42a57a-6884-4e08-97ce-c9b01f3d9833-2	c1a21f86-8f71-4831-982b-9882ae49d394	1426093202.27	False	1426093202.27
aa42a57a-6884-4e08-97ce-c9b01f3d9833-3	c1a21f86-8f71-4831-982b-9882ae49d394	1426094292.63	True	1426094292.63
aa42a57a-6884-4e08-97ce-c9b01f3d9833-4	c1a21f86-8f71-4831-982b-9882ae49d394	1426094303.06	False	1426094303.06
aa42a57a-6884-4e08-97ce-c9b01f3d9833-5	c1a21f86-8f71-4831-982b-9882ae49d394	1426094303.36	True	1426094303.36
aa42a57a-6884-4e08-97ce-c9b01f3d9833-6	c1a21f86-8f71-4831-982b-9882ae49d394	1426094648.51	False	1426094648.51
aa42a57a-6884-4e08-97ce-c9b01f3d9833-7	c1a21f86-8f71-4831-982b-9882ae49d394	1426094978.22	True	1426094978.22
aa42a57a-6884-4e08-97ce-c9b01f3d9833-8	c1a21f86-8f71-4831-982b-9882ae49d394	1426095493.81	False	1426095493.81
62931a1c-3803-4989-8c89-260d4b0fd187-1	2b7f3ffd-f0a6-4f6f-9a1c-f134d1c7cf86	1426094924.52	False	1426094924.52
d99ebdad-5ccb-4ef3-888c-b16b36d2db31-1	66fe2d73-edd1-4d89-b808-63ca0ffed0b5	1422651964.38	True	1422651964.38
d99ebdad-5ccb-4ef3-888c-b16b36d2db31-2	66fe2d73-edd1-4d89-b808-63ca0ffed0b5	1422652150.28	False	1422652150.28
d99ebdad-5ccb-4ef3-888c-b16b36d2db31-3	66fe2d73-edd1-4d89-b808-63ca0ffed0b5	1422653166.43	True	1422653166.43
5d5d41e2-f1b0-4122-aa23-07a819f30cc2-1	5ce5e5b1-9f83-46f0-beb4-6d0d8547b913	1425681230.56	True	1425681230.56
5d5d41e2-f1b0-4122-aa23-07a819f30cc2-2	5ce5e5b1-9f83-46f0-beb4-6d0d8547b913	1425681237.38	False	1425681237.38
2c29d511-4da9-4f84-969f-8ed4dcbfc26c-1	b9e35756-73ce-4a61-a474-fa82485b85c9	1428253295.56	True	1428253295.56
2c29d511-4da9-4f84-969f-8ed4dcbfc26c-2	b9e35756-73ce-4a61-a474-fa82485b85c9	1428253298.59	False	1428253298.59
2c29d511-4da9-4f84-969f-8ed4dcbfc26c-3	b9e35756-73ce-4a61-a474-fa82485b85c9	1428254397.16	True	1428254397.16
2c29d511-4da9-4f84-969f-8ed4dcbfc26c-4	b9e35756-73ce-4a61-a474-fa82485b85c9	1428254442.5	False	1428254442.5
2c29d511-4da9-4f84-969f-8ed4dcbfc26c-5	b9e35756-73ce-4a61-a474-fa82485b85c9	1428254587.97	True	1428254587.97
2c29d511-4da9-4f84-969f-8ed4dcbfc26c-6	b9e35756-73ce-4a61-a474-fa82485b85c9	1428254658.86	False	1428254658.86
2c29d511-4da9-4f84-969f-8ed4dcbfc26c-7	b9e35756-73ce-4a61-a474-fa82485b85c9	1428255348.05	True	1428255348.05
2c29d511-4da9-4f84-969f-8ed4dcbfc26c-8	b9e35756-73ce-4a61-a474-fa82485b85c9	1428255477.55	False	1428255477.55
2c29d511-4da9-4f84-969f-8ed4dcbfc26c-9	b9e35756-73ce-4a61-a474-fa82485b85c9	1428255578.79	True	1428255578.79
09e6f106-6b28-4c62-b8c7-2cc35c0d8d77-1	66fe2d73-edd1-4d89-b808-63ca0ffed0b5	1422598809.98	True	1422598809.98
e542ab4a-4dd6-4f44-bd21-6d9a4914e58a-1	2b7f3ffd-f0a6-4f6f-9a1c-f134d1c7cf86	1426040678.27	True	1426040678.27
e542ab4a-4dd6-4f44-bd21-6d9a4914e58a-2	2b7f3ffd-f0a6-4f6f-9a1c-f134d1c7cf86	1426040682.83	False	1426040682.83
65a87a86-4efa-4430-a083-9cdd4188b960-1	2b7f3ffd-f0a6-4f6f-9a1c-f134d1c7cf86	1425070736.67	False	1425070736.67
fe67b25c-547f-43b4-8c12-114b66195285-1	6a991364-08cb-43a0-b381-31fe42161e4c	1425634370.65	True	1425634370.65
fe67b25c-547f-43b4-8c12-114b66195285-2	6a991364-08cb-43a0-b381-31fe42161e4c	1425634401.31	False	1425634401.31
fe67b25c-547f-43b4-8c12-114b66195285-3	6a991364-08cb-43a0-b381-31fe42161e4c	1425634638.43	True	1425634638.43
fe67b25c-547f-43b4-8c12-114b66195285-4	6a991364-08cb-43a0-b381-31fe42161e4c	1425634748.35	False	1425634748.35
fe67b25c-547f-43b4-8c12-114b66195285-5	6a991364-08cb-43a0-b381-31fe42161e4c	1425636086.32	True	1425636086.32
fe67b25c-547f-43b4-8c12-114b66195285-6	6a991364-08cb-43a0-b381-31fe42161e4c	1425636087.95	False	1425636087.95
fe67b25c-547f-43b4-8c12-114b66195285-7	6a991364-08cb-43a0-b381-31fe42161e4c	1425636784.05	True	1425636784.05
5ab1199b-d9ee-4c7b-b124-33d9f4fb9c1f-1	a78403c4-efed-4327-9c82-a7adf79be146	1423933472.64	False	1423933472.64
5ab1199b-d9ee-4c7b-b124-33d9f4fb9c1f-2	a78403c4-efed-4327-9c82-a7adf79be146	1423933621.55	True	1423933621.55
5ab1199b-d9ee-4c7b-b124-33d9f4fb9c1f-3	a78403c4-efed-4327-9c82-a7adf79be146	1423933711.42	False	1423933711.42
5ab1199b-d9ee-4c7b-b124-33d9f4fb9c1f-4	a78403c4-efed-4327-9c82-a7adf79be146	1423933715.35	True	1423933715.35
5ab1199b-d9ee-4c7b-b124-33d9f4fb9c1f-5	a78403c4-efed-4327-9c82-a7adf79be146	1423933757.15	False	1423933757.15
5ab1199b-d9ee-4c7b-b124-33d9f4fb9c1f-6	a78403c4-efed-4327-9c82-a7adf79be146	1423933778.67	True	1423933778.67
5ab1199b-d9ee-4c7b-b124-33d9f4fb9c1f-7	a78403c4-efed-4327-9c82-a7adf79be146	1423933835.72	False	1423933835.72
5ab1199b-d9ee-4c7b-b124-33d9f4fb9c1f-8	a78403c4-efed-4327-9c82-a7adf79be146	1423934403.22	True	1423934403.22
5ab1199b-d9ee-4c7b-b124-33d9f4fb9c1f-9	a78403c4-efed-4327-9c82-a7adf79be146	1423935040.47	False	1423935040.47
5ab1199b-d9ee-4c7b-b124-33d9f4fb9c1f-10	a78403c4-efed-4327-9c82-a7adf79be146	1423935076.48	True	1423935076.48
5ab1199b-d9ee-4c7b-b124-33d9f4fb9c1f-11	a78403c4-efed-4327-9c82-a7adf79be146	1423935356.54	False	1423935356.54
5ab1199b-d9ee-4c7b-b124-33d9f4fb9c1f-12	a78403c4-efed-4327-9c82-a7adf79be146	1423935413.0	True	1423935413.0
5ab1199b-d9ee-4c7b-b124-33d9f4fb9c1f-13	a78403c4-efed-4327-9c82-a7adf79be146	1423935423.14	False	1423935423.14
5ab1199b-d9ee-4c7b-b124-33d9f4fb9c1f-14	a78403c4-efed-4327-9c82-a7adf79be146	1423935533.61	True	1423935533.61
5ab1199b-d9ee-4c7b-b124-33d9f4fb9c1f-15	a78403c4-efed-4327-9c82-a7adf79be146	1423935565.07	False	1423935565.07
5ab1199b-d9ee-4c7b-b124-33d9f4fb9c1f-16	a78403c4-efed-4327-9c82-a7adf79be146	1423935585.75	True	1423935585.75
5ab1199b-d9ee-4c7b-b124-33d9f4fb9c1f-17	a78403c4-efed-4327-9c82-a7adf79be146	1423935607.95	False	1423935607.95
5ab1199b-d9ee-4c7b-b124-33d9f4fb9c1f-18	a78403c4-efed-4327-9c82-a7adf79be146	1423935651.43	True	1423935651.43
5ab1199b-d9ee-4c7b-b124-33d9f4fb9c1f-19	a78403c4-efed-4327-9c82-a7adf79be146	1423935684.73	False	1423935684.73
5ab1199b-d9ee-4c7b-b124-33d9f4fb9c1f-20	a78403c4-efed-4327-9c82-a7adf79be146	1423935733.35	True	1423935733.35
5ab1199b-d9ee-4c7b-b124-33d9f4fb9c1f-21	a78403c4-efed-4327-9c82-a7adf79be146	1423935736.98	False	1423935736.98
5ab1199b-d9ee-4c7b-b124-33d9f4fb9c1f-22	a78403c4-efed-4327-9c82-a7adf79be146	1423935749.17	True	1423935749.17
5ab1199b-d9ee-4c7b-b124-33d9f4fb9c1f-23	a78403c4-efed-4327-9c82-a7adf79be146	1423935816.46	False	1423935816.46
5ab1199b-d9ee-4c7b-b124-33d9f4fb9c1f-24	a78403c4-efed-4327-9c82-a7adf79be146	1423935818.35	True	1423935818.35
5ab1199b-d9ee-4c7b-b124-33d9f4fb9c1f-25	a78403c4-efed-4327-9c82-a7adf79be146	1423935819.8	False	1423935819.8
5ab1199b-d9ee-4c7b-b124-33d9f4fb9c1f-26	a78403c4-efed-4327-9c82-a7adf79be146	1423935844.55	True	1423935844.55
5ab1199b-d9ee-4c7b-b124-33d9f4fb9c1f-27	a78403c4-efed-4327-9c82-a7adf79be146	1423935890.8	False	1423935890.8
5ab1199b-d9ee-4c7b-b124-33d9f4fb9c1f-28	a78403c4-efed-4327-9c82-a7adf79be146	1423935949.57	True	1423935949.57
5ab1199b-d9ee-4c7b-b124-33d9f4fb9c1f-29	a78403c4-efed-4327-9c82-a7adf79be146	1423935974.52	False	1423935974.52
5ab1199b-d9ee-4c7b-b124-33d9f4fb9c1f-30	a78403c4-efed-4327-9c82-a7adf79be146	1423936035.91	True	1423936035.91
5ab1199b-d9ee-4c7b-b124-33d9f4fb9c1f-31	a78403c4-efed-4327-9c82-a7adf79be146	1423936053.71	False	1423936053.71
5ab1199b-d9ee-4c7b-b124-33d9f4fb9c1f-32	a78403c4-efed-4327-9c82-a7adf79be146	1423936062.52	True	1423936062.52
5ab1199b-d9ee-4c7b-b124-33d9f4fb9c1f-33	a78403c4-efed-4327-9c82-a7adf79be146	1423936077.52	False	1423936077.52
5ab1199b-d9ee-4c7b-b124-33d9f4fb9c1f-34	a78403c4-efed-4327-9c82-a7adf79be146	1423936077.71	True	1423936077.71
5ab1199b-d9ee-4c7b-b124-33d9f4fb9c1f-35	a78403c4-efed-4327-9c82-a7adf79be146	1423936086.73	False	1423936086.73
5ab1199b-d9ee-4c7b-b124-33d9f4fb9c1f-36	a78403c4-efed-4327-9c82-a7adf79be146	1423936143.14	True	1423936143.14
5ab1199b-d9ee-4c7b-b124-33d9f4fb9c1f-37	a78403c4-efed-4327-9c82-a7adf79be146	1423936207.52	False	1423936207.52
5ab1199b-d9ee-4c7b-b124-33d9f4fb9c1f-38	a78403c4-efed-4327-9c82-a7adf79be146	1423936229.18	True	1423936229.18
5ab1199b-d9ee-4c7b-b124-33d9f4fb9c1f-39	a78403c4-efed-4327-9c82-a7adf79be146	1423936277.71	False	1423936277.71
5ab1199b-d9ee-4c7b-b124-33d9f4fb9c1f-40	a78403c4-efed-4327-9c82-a7adf79be146	1423936310.82	True	1423936310.82
5ab1199b-d9ee-4c7b-b124-33d9f4fb9c1f-41	a78403c4-efed-4327-9c82-a7adf79be146	1423936403.06	False	1423936403.06
5ab1199b-d9ee-4c7b-b124-33d9f4fb9c1f-42	a78403c4-efed-4327-9c82-a7adf79be146	1423936426.76	True	1423936426.76
5ab1199b-d9ee-4c7b-b124-33d9f4fb9c1f-43	a78403c4-efed-4327-9c82-a7adf79be146	1423936528.24	False	1423936528.24
5ab1199b-d9ee-4c7b-b124-33d9f4fb9c1f-44	a78403c4-efed-4327-9c82-a7adf79be146	1423937061.92	True	1423937061.92
5ab1199b-d9ee-4c7b-b124-33d9f4fb9c1f-45	a78403c4-efed-4327-9c82-a7adf79be146	1423937069.95	False	1423937069.95
5ab1199b-d9ee-4c7b-b124-33d9f4fb9c1f-46	a78403c4-efed-4327-9c82-a7adf79be146	1423937077.85	True	1423937077.85
5ab1199b-d9ee-4c7b-b124-33d9f4fb9c1f-47	a78403c4-efed-4327-9c82-a7adf79be146	1423937089.12	False	1423937089.12
5ab1199b-d9ee-4c7b-b124-33d9f4fb9c1f-48	a78403c4-efed-4327-9c82-a7adf79be146	1423937329.73	True	1423937329.73
5ab1199b-d9ee-4c7b-b124-33d9f4fb9c1f-49	a78403c4-efed-4327-9c82-a7adf79be146	1423937343.91	False	1423937343.91
5ab1199b-d9ee-4c7b-b124-33d9f4fb9c1f-50	a78403c4-efed-4327-9c82-a7adf79be146	1423937437.78	True	1423937437.78
5ab1199b-d9ee-4c7b-b124-33d9f4fb9c1f-51	a78403c4-efed-4327-9c82-a7adf79be146	1423937479.96	False	1423937479.96
5ab1199b-d9ee-4c7b-b124-33d9f4fb9c1f-52	a78403c4-efed-4327-9c82-a7adf79be146	1423937486.03	True	1423937486.03
5ab1199b-d9ee-4c7b-b124-33d9f4fb9c1f-53	a78403c4-efed-4327-9c82-a7adf79be146	1423937490.95	False	1423937490.95
5ab1199b-d9ee-4c7b-b124-33d9f4fb9c1f-54	a78403c4-efed-4327-9c82-a7adf79be146	1423937536.3	True	1423937536.3
5ab1199b-d9ee-4c7b-b124-33d9f4fb9c1f-55	a78403c4-efed-4327-9c82-a7adf79be146	1423937553.24	False	1423937553.24
5ab1199b-d9ee-4c7b-b124-33d9f4fb9c1f-56	a78403c4-efed-4327-9c82-a7adf79be146	1423937563.13	True	1423937563.13
5ab1199b-d9ee-4c7b-b124-33d9f4fb9c1f-57	a78403c4-efed-4327-9c82-a7adf79be146	1423937571.01	False	1423937571.01
5ab1199b-d9ee-4c7b-b124-33d9f4fb9c1f-58	a78403c4-efed-4327-9c82-a7adf79be146	1423937977.84	True	1423937977.84
5ab1199b-d9ee-4c7b-b124-33d9f4fb9c1f-59	a78403c4-efed-4327-9c82-a7adf79be146	1423937985.39	False	1423937985.39
5ab1199b-d9ee-4c7b-b124-33d9f4fb9c1f-60	a78403c4-efed-4327-9c82-a7adf79be146	1423938153.1	True	1423938153.1
5ab1199b-d9ee-4c7b-b124-33d9f4fb9c1f-61	a78403c4-efed-4327-9c82-a7adf79be146	1423938182.47	False	1423938182.47
5ab1199b-d9ee-4c7b-b124-33d9f4fb9c1f-62	a78403c4-efed-4327-9c82-a7adf79be146	1423938201.89	True	1423938201.89
5ab1199b-d9ee-4c7b-b124-33d9f4fb9c1f-63	a78403c4-efed-4327-9c82-a7adf79be146	1423938209.25	False	1423938209.25
5ab1199b-d9ee-4c7b-b124-33d9f4fb9c1f-64	a78403c4-efed-4327-9c82-a7adf79be146	1423938278.4	True	1423938278.4
5ab1199b-d9ee-4c7b-b124-33d9f4fb9c1f-65	a78403c4-efed-4327-9c82-a7adf79be146	1423938302.74	False	1423938302.74
5ab1199b-d9ee-4c7b-b124-33d9f4fb9c1f-66	a78403c4-efed-4327-9c82-a7adf79be146	1423938329.02	True	1423938329.02
5ab1199b-d9ee-4c7b-b124-33d9f4fb9c1f-67	a78403c4-efed-4327-9c82-a7adf79be146	1423938332.3	False	1423938332.3
08a5b2c2-0ab5-491b-ac42-8ad967979404-1	03621474-8d7c-48be-8b9e-cbf1582a81b3	1427740233.74	True	1427740233.74
08a5b2c2-0ab5-491b-ac42-8ad967979404-2	03621474-8d7c-48be-8b9e-cbf1582a81b3	1427740239.35	False	1427740239.35
08a5b2c2-0ab5-491b-ac42-8ad967979404-3	03621474-8d7c-48be-8b9e-cbf1582a81b3	1427740393.71	True	1427740393.71
08a5b2c2-0ab5-491b-ac42-8ad967979404-4	03621474-8d7c-48be-8b9e-cbf1582a81b3	1427740738.18	False	1427740738.18
08a5b2c2-0ab5-491b-ac42-8ad967979404-5	03621474-8d7c-48be-8b9e-cbf1582a81b3	1427741095.61	True	1427741095.61
08a5b2c2-0ab5-491b-ac42-8ad967979404-6	03621474-8d7c-48be-8b9e-cbf1582a81b3	1427741400.07	False	1427741400.07
1a29485e-097b-48d3-abef-d7f0bee168ff-1	f47d8ac0-55e7-4f37-bd0c-f86a80f915a3	1428271882.2	False	1428271882.2
1a29485e-097b-48d3-abef-d7f0bee168ff-2	f47d8ac0-55e7-4f37-bd0c-f86a80f915a3	1428271912.97	True	1428271912.97
1a29485e-097b-48d3-abef-d7f0bee168ff-3	f47d8ac0-55e7-4f37-bd0c-f86a80f915a3	1428272086.15	False	1428272086.15
1a29485e-097b-48d3-abef-d7f0bee168ff-4	f47d8ac0-55e7-4f37-bd0c-f86a80f915a3	1428272262.51	True	1428272262.51
1a29485e-097b-48d3-abef-d7f0bee168ff-5	f47d8ac0-55e7-4f37-bd0c-f86a80f915a3	1428272339.07	False	1428272339.07
1a29485e-097b-48d3-abef-d7f0bee168ff-6	f47d8ac0-55e7-4f37-bd0c-f86a80f915a3	1428272537.76	True	1428272537.76
1a29485e-097b-48d3-abef-d7f0bee168ff-7	f47d8ac0-55e7-4f37-bd0c-f86a80f915a3	1428272579.38	False	1428272579.38
1a29485e-097b-48d3-abef-d7f0bee168ff-8	f47d8ac0-55e7-4f37-bd0c-f86a80f915a3	1428272679.56	True	1428272679.56
1a29485e-097b-48d3-abef-d7f0bee168ff-9	f47d8ac0-55e7-4f37-bd0c-f86a80f915a3	1428272789.54	False	1428272789.54
1a29485e-097b-48d3-abef-d7f0bee168ff-10	f47d8ac0-55e7-4f37-bd0c-f86a80f915a3	1428272794.88	True	1428272794.88
ac90454a-3a4f-48da-a46b-7ea11526624e-1	025d88d3-932c-4c30-8d3b-b7f7719387bc	1426673272.22	False	1426673272.22
ac90454a-3a4f-48da-a46b-7ea11526624e-2	025d88d3-932c-4c30-8d3b-b7f7719387bc	1426673272.83	True	1426673272.83
ac90454a-3a4f-48da-a46b-7ea11526624e-3	025d88d3-932c-4c30-8d3b-b7f7719387bc	1426673302.44	False	1426673302.44
ac90454a-3a4f-48da-a46b-7ea11526624e-4	025d88d3-932c-4c30-8d3b-b7f7719387bc	1426673606.13	True	1426673606.13
f28d155a-aede-453f-b0fe-e5d538a2c948-1	8cf1b5be-cfd2-4005-b80e-24abb3f33c82	1424950208.9	True	1424950208.9
f28d155a-aede-453f-b0fe-e5d538a2c948-2	8cf1b5be-cfd2-4005-b80e-24abb3f33c82	1424950213.51	False	1424950213.51
f28d155a-aede-453f-b0fe-e5d538a2c948-3	8cf1b5be-cfd2-4005-b80e-24abb3f33c82	1424950776.26	True	1424950776.26
f28d155a-aede-453f-b0fe-e5d538a2c948-4	8cf1b5be-cfd2-4005-b80e-24abb3f33c82	1424950777.85	False	1424950777.85
aaaa0ed7-5c8e-484f-a84c-56750a644dbc-1	1ab4e9a3-858c-44d6-a163-734fc5040f85	1427563047.32	True	1427563047.32
aaaa0ed7-5c8e-484f-a84c-56750a644dbc-2	1ab4e9a3-858c-44d6-a163-734fc5040f85	1427563350.14	False	1427563350.14
aaaa0ed7-5c8e-484f-a84c-56750a644dbc-3	1ab4e9a3-858c-44d6-a163-734fc5040f85	1427563372.73	True	1427563372.73
aaaa0ed7-5c8e-484f-a84c-56750a644dbc-4	1ab4e9a3-858c-44d6-a163-734fc5040f85	1427563373.72	False	1427563373.72
aaaa0ed7-5c8e-484f-a84c-56750a644dbc-5	1ab4e9a3-858c-44d6-a163-734fc5040f85	1427563383.7	True	1427563383.7
aaaa0ed7-5c8e-484f-a84c-56750a644dbc-6	1ab4e9a3-858c-44d6-a163-734fc5040f85	1427563421.09	False	1427563421.09
aaaa0ed7-5c8e-484f-a84c-56750a644dbc-7	1ab4e9a3-858c-44d6-a163-734fc5040f85	1427563505.41	True	1427563505.41
aaaa0ed7-5c8e-484f-a84c-56750a644dbc-8	1ab4e9a3-858c-44d6-a163-734fc5040f85	1427563509.28	False	1427563509.28
aaaa0ed7-5c8e-484f-a84c-56750a644dbc-9	1ab4e9a3-858c-44d6-a163-734fc5040f85	1427563558.04	True	1427563558.04
aaaa0ed7-5c8e-484f-a84c-56750a644dbc-10	1ab4e9a3-858c-44d6-a163-734fc5040f85	1427563559.09	False	1427563559.09
aaaa0ed7-5c8e-484f-a84c-56750a644dbc-11	1ab4e9a3-858c-44d6-a163-734fc5040f85	1427563579.13	True	1427563579.13
aaaa0ed7-5c8e-484f-a84c-56750a644dbc-12	1ab4e9a3-858c-44d6-a163-734fc5040f85	1427563755.75	False	1427563755.75
aaaa0ed7-5c8e-484f-a84c-56750a644dbc-13	1ab4e9a3-858c-44d6-a163-734fc5040f85	1427563768.09	True	1427563768.09
aaaa0ed7-5c8e-484f-a84c-56750a644dbc-14	1ab4e9a3-858c-44d6-a163-734fc5040f85	1427563869.98	False	1427563869.98
aaaa0ed7-5c8e-484f-a84c-56750a644dbc-15	1ab4e9a3-858c-44d6-a163-734fc5040f85	1427564134.79	True	1427564134.79
aaaa0ed7-5c8e-484f-a84c-56750a644dbc-16	1ab4e9a3-858c-44d6-a163-734fc5040f85	1427564145.04	False	1427564145.04
aaaa0ed7-5c8e-484f-a84c-56750a644dbc-17	1ab4e9a3-858c-44d6-a163-734fc5040f85	1427564166.58	True	1427564166.58
aaaa0ed7-5c8e-484f-a84c-56750a644dbc-18	1ab4e9a3-858c-44d6-a163-734fc5040f85	1427564179.47	False	1427564179.47
aaaa0ed7-5c8e-484f-a84c-56750a644dbc-19	1ab4e9a3-858c-44d6-a163-734fc5040f85	1427564296.48	True	1427564296.48
aaaa0ed7-5c8e-484f-a84c-56750a644dbc-20	1ab4e9a3-858c-44d6-a163-734fc5040f85	1427564380.62	False	1427564380.62
aaaa0ed7-5c8e-484f-a84c-56750a644dbc-21	1ab4e9a3-858c-44d6-a163-734fc5040f85	1427565214.53	True	1427565214.53
aaaa0ed7-5c8e-484f-a84c-56750a644dbc-22	1ab4e9a3-858c-44d6-a163-734fc5040f85	1427565216.48	False	1427565216.48
aaaa0ed7-5c8e-484f-a84c-56750a644dbc-23	1ab4e9a3-858c-44d6-a163-734fc5040f85	1427565529.16	True	1427565529.16
aaaa0ed7-5c8e-484f-a84c-56750a644dbc-24	1ab4e9a3-858c-44d6-a163-734fc5040f85	1427565616.85	False	1427565616.85
aaaa0ed7-5c8e-484f-a84c-56750a644dbc-25	1ab4e9a3-858c-44d6-a163-734fc5040f85	1427565621.84	True	1427565621.84
aaaa0ed7-5c8e-484f-a84c-56750a644dbc-26	1ab4e9a3-858c-44d6-a163-734fc5040f85	1427565622.48	False	1427565622.48
aaaa0ed7-5c8e-484f-a84c-56750a644dbc-27	1ab4e9a3-858c-44d6-a163-734fc5040f85	1427565622.97	True	1427565622.97
aaaa0ed7-5c8e-484f-a84c-56750a644dbc-28	1ab4e9a3-858c-44d6-a163-734fc5040f85	1427565623.66	False	1427565623.66
aaaa0ed7-5c8e-484f-a84c-56750a644dbc-29	1ab4e9a3-858c-44d6-a163-734fc5040f85	1427565624.02	True	1427565624.02
aaaa0ed7-5c8e-484f-a84c-56750a644dbc-30	1ab4e9a3-858c-44d6-a163-734fc5040f85	1427565624.29	False	1427565624.29
aaaa0ed7-5c8e-484f-a84c-56750a644dbc-31	1ab4e9a3-858c-44d6-a163-734fc5040f85	1427565624.47	True	1427565624.47
aaaa0ed7-5c8e-484f-a84c-56750a644dbc-32	1ab4e9a3-858c-44d6-a163-734fc5040f85	1427565625.0	False	1427565625.0
aaaa0ed7-5c8e-484f-a84c-56750a644dbc-33	1ab4e9a3-858c-44d6-a163-734fc5040f85	1427565625.19	True	1427565625.19
aaaa0ed7-5c8e-484f-a84c-56750a644dbc-34	1ab4e9a3-858c-44d6-a163-734fc5040f85	1427565627.91	False	1427565627.91
aaaa0ed7-5c8e-484f-a84c-56750a644dbc-35	1ab4e9a3-858c-44d6-a163-734fc5040f85	1427565628.13	True	1427565628.13
aaaa0ed7-5c8e-484f-a84c-56750a644dbc-36	1ab4e9a3-858c-44d6-a163-734fc5040f85	1427565630.13	False	1427565630.13
aaaa0ed7-5c8e-484f-a84c-56750a644dbc-37	1ab4e9a3-858c-44d6-a163-734fc5040f85	1427565632.22	True	1427565632.22
aaaa0ed7-5c8e-484f-a84c-56750a644dbc-38	1ab4e9a3-858c-44d6-a163-734fc5040f85	1427565634.04	False	1427565634.04
aaaa0ed7-5c8e-484f-a84c-56750a644dbc-39	1ab4e9a3-858c-44d6-a163-734fc5040f85	1427565634.35	True	1427565634.35
aaaa0ed7-5c8e-484f-a84c-56750a644dbc-40	1ab4e9a3-858c-44d6-a163-734fc5040f85	1427565636.14	False	1427565636.14
aaaa0ed7-5c8e-484f-a84c-56750a644dbc-41	1ab4e9a3-858c-44d6-a163-734fc5040f85	1427565636.73	True	1427565636.73
aaaa0ed7-5c8e-484f-a84c-56750a644dbc-42	1ab4e9a3-858c-44d6-a163-734fc5040f85	1427565637.33	False	1427565637.33
aaaa0ed7-5c8e-484f-a84c-56750a644dbc-43	1ab4e9a3-858c-44d6-a163-734fc5040f85	1427565638.34	True	1427565638.34
aaaa0ed7-5c8e-484f-a84c-56750a644dbc-44	1ab4e9a3-858c-44d6-a163-734fc5040f85	1427565639.01	False	1427565639.01
aaaa0ed7-5c8e-484f-a84c-56750a644dbc-45	1ab4e9a3-858c-44d6-a163-734fc5040f85	1427565639.22	True	1427565639.22
aaaa0ed7-5c8e-484f-a84c-56750a644dbc-46	1ab4e9a3-858c-44d6-a163-734fc5040f85	1427565639.77	False	1427565639.77
aaaa0ed7-5c8e-484f-a84c-56750a644dbc-47	1ab4e9a3-858c-44d6-a163-734fc5040f85	1427565639.98	True	1427565639.98
aaaa0ed7-5c8e-484f-a84c-56750a644dbc-48	1ab4e9a3-858c-44d6-a163-734fc5040f85	1427565641.61	False	1427565641.61
aaaa0ed7-5c8e-484f-a84c-56750a644dbc-49	1ab4e9a3-858c-44d6-a163-734fc5040f85	1427565641.86	True	1427565641.86
aaaa0ed7-5c8e-484f-a84c-56750a644dbc-50	1ab4e9a3-858c-44d6-a163-734fc5040f85	1427565642.36	False	1427565642.36
aaaa0ed7-5c8e-484f-a84c-56750a644dbc-51	1ab4e9a3-858c-44d6-a163-734fc5040f85	1427565644.08	True	1427565644.08
aaaa0ed7-5c8e-484f-a84c-56750a644dbc-52	1ab4e9a3-858c-44d6-a163-734fc5040f85	1427565646.11	False	1427565646.11
aaaa0ed7-5c8e-484f-a84c-56750a644dbc-53	1ab4e9a3-858c-44d6-a163-734fc5040f85	1427565646.52	True	1427565646.52
aaaa0ed7-5c8e-484f-a84c-56750a644dbc-54	1ab4e9a3-858c-44d6-a163-734fc5040f85	1427565647.89	False	1427565647.89
aaaa0ed7-5c8e-484f-a84c-56750a644dbc-55	1ab4e9a3-858c-44d6-a163-734fc5040f85	1427565649.55	True	1427565649.55
aaaa0ed7-5c8e-484f-a84c-56750a644dbc-56	1ab4e9a3-858c-44d6-a163-734fc5040f85	1427565650.71	False	1427565650.71
aaaa0ed7-5c8e-484f-a84c-56750a644dbc-57	1ab4e9a3-858c-44d6-a163-734fc5040f85	1427565651.16	True	1427565651.16
aaaa0ed7-5c8e-484f-a84c-56750a644dbc-58	1ab4e9a3-858c-44d6-a163-734fc5040f85	1427565652.78	False	1427565652.78
aaaa0ed7-5c8e-484f-a84c-56750a644dbc-59	1ab4e9a3-858c-44d6-a163-734fc5040f85	1427565653.45	True	1427565653.45
aaaa0ed7-5c8e-484f-a84c-56750a644dbc-60	1ab4e9a3-858c-44d6-a163-734fc5040f85	1427565654.16	False	1427565654.16
aaaa0ed7-5c8e-484f-a84c-56750a644dbc-61	1ab4e9a3-858c-44d6-a163-734fc5040f85	1427565654.58	True	1427565654.58
aaaa0ed7-5c8e-484f-a84c-56750a644dbc-62	1ab4e9a3-858c-44d6-a163-734fc5040f85	1427565655.14	False	1427565655.14
aaaa0ed7-5c8e-484f-a84c-56750a644dbc-63	1ab4e9a3-858c-44d6-a163-734fc5040f85	1427565657.32	True	1427565657.32
aaaa0ed7-5c8e-484f-a84c-56750a644dbc-64	1ab4e9a3-858c-44d6-a163-734fc5040f85	1427565657.82	False	1427565657.82
aaaa0ed7-5c8e-484f-a84c-56750a644dbc-65	1ab4e9a3-858c-44d6-a163-734fc5040f85	1427565658.05	True	1427565658.05
aaaa0ed7-5c8e-484f-a84c-56750a644dbc-66	1ab4e9a3-858c-44d6-a163-734fc5040f85	1427565659.3	False	1427565659.3
aaaa0ed7-5c8e-484f-a84c-56750a644dbc-67	1ab4e9a3-858c-44d6-a163-734fc5040f85	1427565659.67	True	1427565659.67
aaaa0ed7-5c8e-484f-a84c-56750a644dbc-68	1ab4e9a3-858c-44d6-a163-734fc5040f85	1427565661.26	False	1427565661.26
aaaa0ed7-5c8e-484f-a84c-56750a644dbc-69	1ab4e9a3-858c-44d6-a163-734fc5040f85	1427565661.74	True	1427565661.74
aaaa0ed7-5c8e-484f-a84c-56750a644dbc-70	1ab4e9a3-858c-44d6-a163-734fc5040f85	1427565662.2	False	1427565662.2
aaaa0ed7-5c8e-484f-a84c-56750a644dbc-71	1ab4e9a3-858c-44d6-a163-734fc5040f85	1427565662.9	True	1427565662.9
aaaa0ed7-5c8e-484f-a84c-56750a644dbc-72	1ab4e9a3-858c-44d6-a163-734fc5040f85	1427565663.6	False	1427565663.6
aaaa0ed7-5c8e-484f-a84c-56750a644dbc-73	1ab4e9a3-858c-44d6-a163-734fc5040f85	1427565665.83	True	1427565665.83
aaaa0ed7-5c8e-484f-a84c-56750a644dbc-74	1ab4e9a3-858c-44d6-a163-734fc5040f85	1427565667.65	False	1427565667.65
aaaa0ed7-5c8e-484f-a84c-56750a644dbc-75	1ab4e9a3-858c-44d6-a163-734fc5040f85	1427565668.24	True	1427565668.24
aaaa0ed7-5c8e-484f-a84c-56750a644dbc-76	1ab4e9a3-858c-44d6-a163-734fc5040f85	1427565669.63	False	1427565669.63
aaaa0ed7-5c8e-484f-a84c-56750a644dbc-77	1ab4e9a3-858c-44d6-a163-734fc5040f85	1427565672.52	True	1427565672.52
aaaa0ed7-5c8e-484f-a84c-56750a644dbc-78	1ab4e9a3-858c-44d6-a163-734fc5040f85	1427565673.32	False	1427565673.32
aaaa0ed7-5c8e-484f-a84c-56750a644dbc-79	1ab4e9a3-858c-44d6-a163-734fc5040f85	1427565674.29	True	1427565674.29
aaaa0ed7-5c8e-484f-a84c-56750a644dbc-80	1ab4e9a3-858c-44d6-a163-734fc5040f85	1427565675.73	False	1427565675.73
aaaa0ed7-5c8e-484f-a84c-56750a644dbc-81	1ab4e9a3-858c-44d6-a163-734fc5040f85	1427565677.52	True	1427565677.52
aaaa0ed7-5c8e-484f-a84c-56750a644dbc-82	1ab4e9a3-858c-44d6-a163-734fc5040f85	1427565679.08	False	1427565679.08
aaaa0ed7-5c8e-484f-a84c-56750a644dbc-83	1ab4e9a3-858c-44d6-a163-734fc5040f85	1427565679.39	True	1427565679.39
aaaa0ed7-5c8e-484f-a84c-56750a644dbc-84	1ab4e9a3-858c-44d6-a163-734fc5040f85	1427565679.89	False	1427565679.89
aaaa0ed7-5c8e-484f-a84c-56750a644dbc-85	1ab4e9a3-858c-44d6-a163-734fc5040f85	1427565683.81	True	1427565683.81
aaaa0ed7-5c8e-484f-a84c-56750a644dbc-86	1ab4e9a3-858c-44d6-a163-734fc5040f85	1427565685.21	False	1427565685.21
aaaa0ed7-5c8e-484f-a84c-56750a644dbc-87	1ab4e9a3-858c-44d6-a163-734fc5040f85	1427565685.92	True	1427565685.92
aaaa0ed7-5c8e-484f-a84c-56750a644dbc-88	1ab4e9a3-858c-44d6-a163-734fc5040f85	1427565686.65	False	1427565686.65
aaaa0ed7-5c8e-484f-a84c-56750a644dbc-89	1ab4e9a3-858c-44d6-a163-734fc5040f85	1427565687.75	True	1427565687.75
aaaa0ed7-5c8e-484f-a84c-56750a644dbc-90	1ab4e9a3-858c-44d6-a163-734fc5040f85	1427565688.73	False	1427565688.73
aaaa0ed7-5c8e-484f-a84c-56750a644dbc-91	1ab4e9a3-858c-44d6-a163-734fc5040f85	1427565689.47	True	1427565689.47
aaaa0ed7-5c8e-484f-a84c-56750a644dbc-92	1ab4e9a3-858c-44d6-a163-734fc5040f85	1427565689.76	False	1427565689.76
aaaa0ed7-5c8e-484f-a84c-56750a644dbc-93	1ab4e9a3-858c-44d6-a163-734fc5040f85	1427565690.1	True	1427565690.1
aaaa0ed7-5c8e-484f-a84c-56750a644dbc-94	1ab4e9a3-858c-44d6-a163-734fc5040f85	1427565690.91	False	1427565690.91
aaaa0ed7-5c8e-484f-a84c-56750a644dbc-95	1ab4e9a3-858c-44d6-a163-734fc5040f85	1427565691.82	True	1427565691.82
aaaa0ed7-5c8e-484f-a84c-56750a644dbc-96	1ab4e9a3-858c-44d6-a163-734fc5040f85	1427565692.68	False	1427565692.68
aaaa0ed7-5c8e-484f-a84c-56750a644dbc-97	1ab4e9a3-858c-44d6-a163-734fc5040f85	1427565693.09	True	1427565693.09
aaaa0ed7-5c8e-484f-a84c-56750a644dbc-98	1ab4e9a3-858c-44d6-a163-734fc5040f85	1427565693.46	False	1427565693.46
aaaa0ed7-5c8e-484f-a84c-56750a644dbc-99	1ab4e9a3-858c-44d6-a163-734fc5040f85	1427565697.34	True	1427565697.34
aaaa0ed7-5c8e-484f-a84c-56750a644dbc-100	1ab4e9a3-858c-44d6-a163-734fc5040f85	1427565698.53	False	1427565698.53
aaaa0ed7-5c8e-484f-a84c-56750a644dbc-101	1ab4e9a3-858c-44d6-a163-734fc5040f85	1427565699.52	True	1427565699.52
aaaa0ed7-5c8e-484f-a84c-56750a644dbc-102	1ab4e9a3-858c-44d6-a163-734fc5040f85	1427565700.57	False	1427565700.57
aaaa0ed7-5c8e-484f-a84c-56750a644dbc-103	1ab4e9a3-858c-44d6-a163-734fc5040f85	1427565740.46	True	1427565740.46
aaaa0ed7-5c8e-484f-a84c-56750a644dbc-104	1ab4e9a3-858c-44d6-a163-734fc5040f85	1427565745.68	False	1427565745.68
aaaa0ed7-5c8e-484f-a84c-56750a644dbc-105	1ab4e9a3-858c-44d6-a163-734fc5040f85	1427565746.51	True	1427565746.51
aaaa0ed7-5c8e-484f-a84c-56750a644dbc-106	1ab4e9a3-858c-44d6-a163-734fc5040f85	1427565746.82	False	1427565746.82
aaaa0ed7-5c8e-484f-a84c-56750a644dbc-107	1ab4e9a3-858c-44d6-a163-734fc5040f85	1427565753.52	True	1427565753.52
aaaa0ed7-5c8e-484f-a84c-56750a644dbc-108	1ab4e9a3-858c-44d6-a163-734fc5040f85	1427565754.72	False	1427565754.72
aaaa0ed7-5c8e-484f-a84c-56750a644dbc-109	1ab4e9a3-858c-44d6-a163-734fc5040f85	1427566203.45	True	1427566203.45
aaaa0ed7-5c8e-484f-a84c-56750a644dbc-110	1ab4e9a3-858c-44d6-a163-734fc5040f85	1427566205.24	False	1427566205.24
aaaa0ed7-5c8e-484f-a84c-56750a644dbc-111	1ab4e9a3-858c-44d6-a163-734fc5040f85	1427566315.61	True	1427566315.61
aaaa0ed7-5c8e-484f-a84c-56750a644dbc-112	1ab4e9a3-858c-44d6-a163-734fc5040f85	1427566318.36	False	1427566318.36
aaaa0ed7-5c8e-484f-a84c-56750a644dbc-113	1ab4e9a3-858c-44d6-a163-734fc5040f85	1427566371.76	True	1427566371.76
aaaa0ed7-5c8e-484f-a84c-56750a644dbc-114	1ab4e9a3-858c-44d6-a163-734fc5040f85	1427566372.53	False	1427566372.53
aaaa0ed7-5c8e-484f-a84c-56750a644dbc-115	1ab4e9a3-858c-44d6-a163-734fc5040f85	1427566372.73	True	1427566372.73
aaaa0ed7-5c8e-484f-a84c-56750a644dbc-116	1ab4e9a3-858c-44d6-a163-734fc5040f85	1427566375.18	False	1427566375.18
aaaa0ed7-5c8e-484f-a84c-56750a644dbc-117	1ab4e9a3-858c-44d6-a163-734fc5040f85	1427566375.47	True	1427566375.47
aaaa0ed7-5c8e-484f-a84c-56750a644dbc-118	1ab4e9a3-858c-44d6-a163-734fc5040f85	1427566376.99	False	1427566376.99
aaaa0ed7-5c8e-484f-a84c-56750a644dbc-119	1ab4e9a3-858c-44d6-a163-734fc5040f85	1427566379.1	True	1427566379.1
aaaa0ed7-5c8e-484f-a84c-56750a644dbc-120	1ab4e9a3-858c-44d6-a163-734fc5040f85	1427566380.7	False	1427566380.7
aaaa0ed7-5c8e-484f-a84c-56750a644dbc-121	1ab4e9a3-858c-44d6-a163-734fc5040f85	1427566457.29	True	1427566457.29
aaaa0ed7-5c8e-484f-a84c-56750a644dbc-122	1ab4e9a3-858c-44d6-a163-734fc5040f85	1427566459.56	False	1427566459.56
00ab79a7-4d46-43ca-993d-18b4220aad73-1	2b7f3ffd-f0a6-4f6f-9a1c-f134d1c7cf86	1425231100.83	True	1425231100.83
00ab79a7-4d46-43ca-993d-18b4220aad73-2	2b7f3ffd-f0a6-4f6f-9a1c-f134d1c7cf86	1425231204.78	False	1425231204.78
00ab79a7-4d46-43ca-993d-18b4220aad73-3	2b7f3ffd-f0a6-4f6f-9a1c-f134d1c7cf86	1425231220.02	True	1425231220.02
00ab79a7-4d46-43ca-993d-18b4220aad73-4	2b7f3ffd-f0a6-4f6f-9a1c-f134d1c7cf86	1425231222.13	False	1425231222.13
00ab79a7-4d46-43ca-993d-18b4220aad73-5	2b7f3ffd-f0a6-4f6f-9a1c-f134d1c7cf86	1425231223.37	True	1425231223.37
00ab79a7-4d46-43ca-993d-18b4220aad73-6	2b7f3ffd-f0a6-4f6f-9a1c-f134d1c7cf86	1425231237.12	False	1425231237.12
00ab79a7-4d46-43ca-993d-18b4220aad73-7	2b7f3ffd-f0a6-4f6f-9a1c-f134d1c7cf86	1425231343.93	True	1425231343.93
00ab79a7-4d46-43ca-993d-18b4220aad73-8	2b7f3ffd-f0a6-4f6f-9a1c-f134d1c7cf86	1425231379.21	False	1425231379.21
00ab79a7-4d46-43ca-993d-18b4220aad73-9	2b7f3ffd-f0a6-4f6f-9a1c-f134d1c7cf86	1425231383.13	True	1425231383.13
00ab79a7-4d46-43ca-993d-18b4220aad73-10	2b7f3ffd-f0a6-4f6f-9a1c-f134d1c7cf86	1425231393.74	False	1425231393.74
00ab79a7-4d46-43ca-993d-18b4220aad73-11	2b7f3ffd-f0a6-4f6f-9a1c-f134d1c7cf86	1425231472.92	True	1425231472.92
00ab79a7-4d46-43ca-993d-18b4220aad73-12	2b7f3ffd-f0a6-4f6f-9a1c-f134d1c7cf86	1425231483.55	False	1425231483.55
00ab79a7-4d46-43ca-993d-18b4220aad73-13	2b7f3ffd-f0a6-4f6f-9a1c-f134d1c7cf86	1425231504.95	True	1425231504.95
00ab79a7-4d46-43ca-993d-18b4220aad73-14	2b7f3ffd-f0a6-4f6f-9a1c-f134d1c7cf86	1425231515.55	False	1425231515.55
00ab79a7-4d46-43ca-993d-18b4220aad73-15	2b7f3ffd-f0a6-4f6f-9a1c-f134d1c7cf86	1425231686.28	True	1425231686.28
00ab79a7-4d46-43ca-993d-18b4220aad73-16	2b7f3ffd-f0a6-4f6f-9a1c-f134d1c7cf86	1425231696.97	False	1425231696.97
00ab79a7-4d46-43ca-993d-18b4220aad73-17	2b7f3ffd-f0a6-4f6f-9a1c-f134d1c7cf86	1425231725.04	True	1425231725.04
00ab79a7-4d46-43ca-993d-18b4220aad73-18	2b7f3ffd-f0a6-4f6f-9a1c-f134d1c7cf86	1425231735.55	False	1425231735.55
00ab79a7-4d46-43ca-993d-18b4220aad73-19	2b7f3ffd-f0a6-4f6f-9a1c-f134d1c7cf86	1425231774.86	True	1425231774.86
00ab79a7-4d46-43ca-993d-18b4220aad73-20	2b7f3ffd-f0a6-4f6f-9a1c-f134d1c7cf86	1425231795.97	False	1425231795.97
00ab79a7-4d46-43ca-993d-18b4220aad73-21	2b7f3ffd-f0a6-4f6f-9a1c-f134d1c7cf86	1425232388.54	True	1425232388.54
00ab79a7-4d46-43ca-993d-18b4220aad73-22	2b7f3ffd-f0a6-4f6f-9a1c-f134d1c7cf86	1425232425.42	False	1425232425.42
00ab79a7-4d46-43ca-993d-18b4220aad73-23	2b7f3ffd-f0a6-4f6f-9a1c-f134d1c7cf86	1425232524.52	True	1425232524.52
00ab79a7-4d46-43ca-993d-18b4220aad73-24	2b7f3ffd-f0a6-4f6f-9a1c-f134d1c7cf86	1425232548.03	False	1425232548.03
00ab79a7-4d46-43ca-993d-18b4220aad73-25	2b7f3ffd-f0a6-4f6f-9a1c-f134d1c7cf86	1425232590.87	True	1425232590.87
00ab79a7-4d46-43ca-993d-18b4220aad73-26	2b7f3ffd-f0a6-4f6f-9a1c-f134d1c7cf86	1425232622.63	False	1425232622.63
00ab79a7-4d46-43ca-993d-18b4220aad73-27	2b7f3ffd-f0a6-4f6f-9a1c-f134d1c7cf86	1425232753.9	True	1425232753.9
00ab79a7-4d46-43ca-993d-18b4220aad73-28	2b7f3ffd-f0a6-4f6f-9a1c-f134d1c7cf86	1425232779.63	False	1425232779.63
00ab79a7-4d46-43ca-993d-18b4220aad73-29	2b7f3ffd-f0a6-4f6f-9a1c-f134d1c7cf86	1425233061.64	True	1425233061.64
00ab79a7-4d46-43ca-993d-18b4220aad73-30	2b7f3ffd-f0a6-4f6f-9a1c-f134d1c7cf86	1425233131.45	False	1425233131.45
00ab79a7-4d46-43ca-993d-18b4220aad73-31	2b7f3ffd-f0a6-4f6f-9a1c-f134d1c7cf86	1425233884.07	True	1425233884.07
00ab79a7-4d46-43ca-993d-18b4220aad73-32	2b7f3ffd-f0a6-4f6f-9a1c-f134d1c7cf86	1425233902.22	False	1425233902.22
00ab79a7-4d46-43ca-993d-18b4220aad73-33	2b7f3ffd-f0a6-4f6f-9a1c-f134d1c7cf86	1425234349.19	True	1425234349.19
00ab79a7-4d46-43ca-993d-18b4220aad73-34	2b7f3ffd-f0a6-4f6f-9a1c-f134d1c7cf86	1425234374.4	False	1425234374.4
00ab79a7-4d46-43ca-993d-18b4220aad73-35	2b7f3ffd-f0a6-4f6f-9a1c-f134d1c7cf86	1425234455.04	True	1425234455.04
00ab79a7-4d46-43ca-993d-18b4220aad73-36	2b7f3ffd-f0a6-4f6f-9a1c-f134d1c7cf86	1425234463.62	False	1425234463.62
3213dd19-9f4e-4de7-9951-430a6738da4d-1	f47d8ac0-55e7-4f37-bd0c-f86a80f915a3	1428925337.58	True	1428925337.58
3213dd19-9f4e-4de7-9951-430a6738da4d-2	f47d8ac0-55e7-4f37-bd0c-f86a80f915a3	1428925343.71	False	1428925343.71
3213dd19-9f4e-4de7-9951-430a6738da4d-3	f47d8ac0-55e7-4f37-bd0c-f86a80f915a3	1428926813.03	True	1428926813.03
3213dd19-9f4e-4de7-9951-430a6738da4d-4	f47d8ac0-55e7-4f37-bd0c-f86a80f915a3	1428926814.74	False	1428926814.74
e7be20ae-9cac-46d3-89cd-38448211a27f-1	ff47687c-fb5c-4e0e-9bec-86b4cb2f2494	1424821319.09	True	1424821319.09
e7be20ae-9cac-46d3-89cd-38448211a27f-2	ff47687c-fb5c-4e0e-9bec-86b4cb2f2494	1424821470.55	False	1424821470.55
e7be20ae-9cac-46d3-89cd-38448211a27f-3	ff47687c-fb5c-4e0e-9bec-86b4cb2f2494	1424821672.06	True	1424821672.06
e7be20ae-9cac-46d3-89cd-38448211a27f-4	ff47687c-fb5c-4e0e-9bec-86b4cb2f2494	1424821691.56	False	1424821691.56
e7be20ae-9cac-46d3-89cd-38448211a27f-5	ff47687c-fb5c-4e0e-9bec-86b4cb2f2494	1424821711.26	True	1424821711.26
e7be20ae-9cac-46d3-89cd-38448211a27f-6	ff47687c-fb5c-4e0e-9bec-86b4cb2f2494	1424821735.13	False	1424821735.13
e7be20ae-9cac-46d3-89cd-38448211a27f-7	ff47687c-fb5c-4e0e-9bec-86b4cb2f2494	1424822335.43	True	1424822335.43
60c1a1c7-12b3-42ae-a523-aadb08f7e766-1	074abdf7-4c55-400f-9daf-f11bc12195c1	1425603841.53	True	1425603841.53
60c1a1c7-12b3-42ae-a523-aadb08f7e766-2	074abdf7-4c55-400f-9daf-f11bc12195c1	1425603891.69	False	1425603891.69
92f72a53-dc9d-400a-b85d-d9f08e6c618e-1	7fd02dab-b230-4df9-a2ef-6042abb3bc0a	1425848029.61	False	1425848029.61
92f72a53-dc9d-400a-b85d-d9f08e6c618e-2	7fd02dab-b230-4df9-a2ef-6042abb3bc0a	1425848031.9	True	1425848031.9
92f72a53-dc9d-400a-b85d-d9f08e6c618e-3	7fd02dab-b230-4df9-a2ef-6042abb3bc0a	1425848041.79	False	1425848041.79
b98a1d9a-a3ce-4ce6-91ae-55a0d3996b5c-1	9c8537a6-99f6-450c-a108-0ed2a98ac436	1425565077.64	False	1425565077.64
b98a1d9a-a3ce-4ce6-91ae-55a0d3996b5c-2	9c8537a6-99f6-450c-a108-0ed2a98ac436	1425565159.15	True	1425565159.15
b98a1d9a-a3ce-4ce6-91ae-55a0d3996b5c-3	9c8537a6-99f6-450c-a108-0ed2a98ac436	1425565214.56	False	1425565214.56
b98a1d9a-a3ce-4ce6-91ae-55a0d3996b5c-4	9c8537a6-99f6-450c-a108-0ed2a98ac436	1425565373.02	True	1425565373.02
b98a1d9a-a3ce-4ce6-91ae-55a0d3996b5c-5	9c8537a6-99f6-450c-a108-0ed2a98ac436	1425565387.63	False	1425565387.63
b98a1d9a-a3ce-4ce6-91ae-55a0d3996b5c-6	9c8537a6-99f6-450c-a108-0ed2a98ac436	1425565699.69	True	1425565699.69
b98a1d9a-a3ce-4ce6-91ae-55a0d3996b5c-7	9c8537a6-99f6-450c-a108-0ed2a98ac436	1425565706.97	False	1425565706.97
b98a1d9a-a3ce-4ce6-91ae-55a0d3996b5c-8	9c8537a6-99f6-450c-a108-0ed2a98ac436	1425565904.98	True	1425565904.98
b98a1d9a-a3ce-4ce6-91ae-55a0d3996b5c-9	9c8537a6-99f6-450c-a108-0ed2a98ac436	1425565910.41	False	1425565910.41
b98a1d9a-a3ce-4ce6-91ae-55a0d3996b5c-10	9c8537a6-99f6-450c-a108-0ed2a98ac436	1425565945.21	True	1425565945.21
b98a1d9a-a3ce-4ce6-91ae-55a0d3996b5c-11	9c8537a6-99f6-450c-a108-0ed2a98ac436	1425565950.61	False	1425565950.61
b98a1d9a-a3ce-4ce6-91ae-55a0d3996b5c-12	9c8537a6-99f6-450c-a108-0ed2a98ac436	1425565998.26	True	1425565998.26
b98a1d9a-a3ce-4ce6-91ae-55a0d3996b5c-13	9c8537a6-99f6-450c-a108-0ed2a98ac436	1425566004.25	False	1425566004.25
b98a1d9a-a3ce-4ce6-91ae-55a0d3996b5c-14	9c8537a6-99f6-450c-a108-0ed2a98ac436	1425566049.92	True	1425566049.92
b98a1d9a-a3ce-4ce6-91ae-55a0d3996b5c-15	9c8537a6-99f6-450c-a108-0ed2a98ac436	1425566055.03	False	1425566055.03
b98a1d9a-a3ce-4ce6-91ae-55a0d3996b5c-16	9c8537a6-99f6-450c-a108-0ed2a98ac436	1425566066.17	True	1425566066.17
b98a1d9a-a3ce-4ce6-91ae-55a0d3996b5c-17	9c8537a6-99f6-450c-a108-0ed2a98ac436	1425566207.47	False	1425566207.47
b98a1d9a-a3ce-4ce6-91ae-55a0d3996b5c-18	9c8537a6-99f6-450c-a108-0ed2a98ac436	1425566226.99	True	1425566226.99
b98a1d9a-a3ce-4ce6-91ae-55a0d3996b5c-19	9c8537a6-99f6-450c-a108-0ed2a98ac436	1425566228.89	False	1425566228.89
b98a1d9a-a3ce-4ce6-91ae-55a0d3996b5c-20	9c8537a6-99f6-450c-a108-0ed2a98ac436	1425566363.31	True	1425566363.31
b98a1d9a-a3ce-4ce6-91ae-55a0d3996b5c-21	9c8537a6-99f6-450c-a108-0ed2a98ac436	1425566367.99	False	1425566367.99
b98a1d9a-a3ce-4ce6-91ae-55a0d3996b5c-22	9c8537a6-99f6-450c-a108-0ed2a98ac436	1425566368.44	True	1425566368.44
b98a1d9a-a3ce-4ce6-91ae-55a0d3996b5c-23	9c8537a6-99f6-450c-a108-0ed2a98ac436	1425566759.31	False	1425566759.31
b98a1d9a-a3ce-4ce6-91ae-55a0d3996b5c-24	9c8537a6-99f6-450c-a108-0ed2a98ac436	1425566782.43	True	1425566782.43
b98a1d9a-a3ce-4ce6-91ae-55a0d3996b5c-25	9c8537a6-99f6-450c-a108-0ed2a98ac436	1425566787.87	False	1425566787.87
b98a1d9a-a3ce-4ce6-91ae-55a0d3996b5c-26	9c8537a6-99f6-450c-a108-0ed2a98ac436	1425566847.23	True	1425566847.23
b98a1d9a-a3ce-4ce6-91ae-55a0d3996b5c-27	9c8537a6-99f6-450c-a108-0ed2a98ac436	1425566852.8	False	1425566852.8
b98a1d9a-a3ce-4ce6-91ae-55a0d3996b5c-28	9c8537a6-99f6-450c-a108-0ed2a98ac436	1425566855.6	True	1425566855.6
b98a1d9a-a3ce-4ce6-91ae-55a0d3996b5c-29	9c8537a6-99f6-450c-a108-0ed2a98ac436	1425566879.73	False	1425566879.73
b98a1d9a-a3ce-4ce6-91ae-55a0d3996b5c-30	9c8537a6-99f6-450c-a108-0ed2a98ac436	1425566917.85	True	1425566917.85
b98a1d9a-a3ce-4ce6-91ae-55a0d3996b5c-31	9c8537a6-99f6-450c-a108-0ed2a98ac436	1425566920.97	False	1425566920.97
b98a1d9a-a3ce-4ce6-91ae-55a0d3996b5c-32	9c8537a6-99f6-450c-a108-0ed2a98ac436	1425566973.94	True	1425566973.94
b98a1d9a-a3ce-4ce6-91ae-55a0d3996b5c-33	9c8537a6-99f6-450c-a108-0ed2a98ac436	1425567099.72	False	1425567099.72
b98a1d9a-a3ce-4ce6-91ae-55a0d3996b5c-34	9c8537a6-99f6-450c-a108-0ed2a98ac436	1425567365.96	True	1425567365.96
b98a1d9a-a3ce-4ce6-91ae-55a0d3996b5c-35	9c8537a6-99f6-450c-a108-0ed2a98ac436	1425567371.31	False	1425567371.31
bd7e8eec-19d8-405d-b899-ed29e806ec06-1	5ce5e5b1-9f83-46f0-beb4-6d0d8547b913	1425995431.8	False	1425995431.8
bd7e8eec-19d8-405d-b899-ed29e806ec06-2	5ce5e5b1-9f83-46f0-beb4-6d0d8547b913	1425995882.85	True	1425995882.85
bd7e8eec-19d8-405d-b899-ed29e806ec06-3	5ce5e5b1-9f83-46f0-beb4-6d0d8547b913	1425996137.46	False	1425996137.46
bd7e8eec-19d8-405d-b899-ed29e806ec06-4	5ce5e5b1-9f83-46f0-beb4-6d0d8547b913	1425997130.25	True	1425997130.25
bd7e8eec-19d8-405d-b899-ed29e806ec06-5	5ce5e5b1-9f83-46f0-beb4-6d0d8547b913	1425997146.37	False	1425997146.37
bd7e8eec-19d8-405d-b899-ed29e806ec06-6	5ce5e5b1-9f83-46f0-beb4-6d0d8547b913	1425997155.53	True	1425997155.53
bd7e8eec-19d8-405d-b899-ed29e806ec06-7	5ce5e5b1-9f83-46f0-beb4-6d0d8547b913	1425997156.35	False	1425997156.35
bd7e8eec-19d8-405d-b899-ed29e806ec06-8	5ce5e5b1-9f83-46f0-beb4-6d0d8547b913	1425997541.86	True	1425997541.86
bd7e8eec-19d8-405d-b899-ed29e806ec06-9	5ce5e5b1-9f83-46f0-beb4-6d0d8547b913	1425997545.84	False	1425997545.84
bd7e8eec-19d8-405d-b899-ed29e806ec06-10	5ce5e5b1-9f83-46f0-beb4-6d0d8547b913	1425997645.99	True	1425997645.99
bd7e8eec-19d8-405d-b899-ed29e806ec06-11	5ce5e5b1-9f83-46f0-beb4-6d0d8547b913	1425997649.69	False	1425997649.69
bd7e8eec-19d8-405d-b899-ed29e806ec06-12	5ce5e5b1-9f83-46f0-beb4-6d0d8547b913	1425998492.76	True	1425998492.76
bd7e8eec-19d8-405d-b899-ed29e806ec06-13	5ce5e5b1-9f83-46f0-beb4-6d0d8547b913	1425998497.88	False	1425998497.88
bd7e8eec-19d8-405d-b899-ed29e806ec06-14	5ce5e5b1-9f83-46f0-beb4-6d0d8547b913	1425998504.81	True	1425998504.81
bd7e8eec-19d8-405d-b899-ed29e806ec06-15	5ce5e5b1-9f83-46f0-beb4-6d0d8547b913	1425998509.61	False	1425998509.61
500acdc9-eaf9-4eb7-8f73-b6ebbe7498b5-1	89573969-c537-47da-b938-ba88f230f2d6	1427387289.5	False	1427387289.5
500acdc9-eaf9-4eb7-8f73-b6ebbe7498b5-2	89573969-c537-47da-b938-ba88f230f2d6	1427387360.8	True	1427387360.8
500acdc9-eaf9-4eb7-8f73-b6ebbe7498b5-3	89573969-c537-47da-b938-ba88f230f2d6	1427387370.79	False	1427387370.79
500acdc9-eaf9-4eb7-8f73-b6ebbe7498b5-4	89573969-c537-47da-b938-ba88f230f2d6	1427387398.24	True	1427387398.24
500acdc9-eaf9-4eb7-8f73-b6ebbe7498b5-5	89573969-c537-47da-b938-ba88f230f2d6	1427387407.39	False	1427387407.39
500acdc9-eaf9-4eb7-8f73-b6ebbe7498b5-6	89573969-c537-47da-b938-ba88f230f2d6	1427387437.59	True	1427387437.59
500acdc9-eaf9-4eb7-8f73-b6ebbe7498b5-7	89573969-c537-47da-b938-ba88f230f2d6	1427387468.66	False	1427387468.66
500acdc9-eaf9-4eb7-8f73-b6ebbe7498b5-8	89573969-c537-47da-b938-ba88f230f2d6	1427387654.14	True	1427387654.14
[truncated: 89,244 more rows]
